# Supplementary material for: 4-Chloro-N-cyclo­hexyl­benzamide
Source: Acta Crystallogr Sect E Struct Rep Online. 2009 Jun 10;65(Pt 7):o1539. doi: 10.1107/S1600536809021217 (PMC2969216; doi:10.1107/S1600536809021217)
Supplement: Supplementary file 2 [file e-65-o1539-Isup2.hkl]

#
# h,k,l, Fc-squared, Fo-squared, sigma(Fo-squared) and status flag
#
data_I
_shelx_title ' Compound X'
_shelx_refln_list_code          4
_shelx_F_calc_maximum      129.93
_exptl_crystal_F_000       504.00
_reflns_d_resolution_high  0.8105
 
loop_
 _symmetry_equiv_pos_as_xyz
 'x, y, z'
 '-x, y+1/2, -z+1/2'
 '-x, -y, -z'
 'x, -y-1/2, z-1/2'
 
_cell_length_a    14.7550
_cell_length_b     5.0430
_cell_length_c    16.8180
_cell_angle_alpha  90.000
_cell_angle_beta   96.130
_cell_angle_gamma  90.000
 
_shelx_F_squared_multiplier     1.000
 
loop_
 _refln_index_h
 _refln_index_k
 _refln_index_l
 _refln_F_squared_calc
 _refln_F_squared_meas
 _refln_F_squared_sigma
 _refln_observed_status
   3   0   0       39.09       32.13      1.57 o
   4   0   0       52.16       65.87      2.92 o
   5   0   0     1897.97     1594.34     38.65 o
   6   0   0      216.89      220.90      6.98 o
   7   0   0    16880.80    16951.68    532.83 o
   8   0   0      372.20      395.27     11.55 o
   9   0   0      506.70      491.81     14.72 o
  10   0   0        0.14        0.76      2.10 o
  11   0   0      283.01      282.18      8.83 o
  12   0   0      171.38      163.55      6.37 o
  13   0   0      373.84      382.73     13.51 o
  14   0   0        6.87       -4.01      2.89 o
  15   0   0       25.23       12.04      4.99 o
  16   0   0      164.52      172.15     10.15 o
  17   0   0        4.71        5.72      5.56 o
   1   1   0        6.58       -2.31      2.10 o
   3   1   0     1227.20     1087.35     18.69 o
   4   1   0      794.55      707.82     13.88 o
   5   1   0      142.65      135.23      2.93 o
   6   1   0      763.07      739.24     13.82 o
   7   1   0     1347.91     1397.66     34.12 o
   8   1   0      401.24      363.74      8.42 o
   9   1   0      678.66      723.70     12.49 o
  10   1   0      140.62      148.21      4.28 o
  11   1   0       19.88       27.62      2.30 o
  12   1   0      210.64      225.21      5.78 o
  13   1   0      100.44      104.29      3.93 o
  14   1   0       75.65       89.17      3.87 o
  15   1   0      163.99      155.33     11.33 o
  16   1   0       23.98       21.47      4.66 o
  17   1   0       14.68       16.96      4.94 o
   1   2   0      187.73      178.75      9.25 o
   2   2   0      554.56      553.74     15.62 o
   3   2   0       53.55       48.74      3.29 o
   4   2   0       81.37       68.13      3.42 o
   5   2   0      419.60      404.68     11.68 o
   6   2   0        3.30       -0.98      1.43 o
   7   2   0      949.82      909.66     16.79 o
   8   2   0        3.55        2.92      2.68 o
   9   2   0      272.28      281.55      7.69 o
  10   2   0        1.22       -2.62      2.02 o
  11   2   0       37.20       34.50      2.76 o
  12   2   0       57.73       55.05      9.68 o
  13   2   0        4.25        2.86      3.44 o
  14   2   0        5.24        4.40      3.71 o
  15   2   0       17.52        4.45      4.95 o
  16   2   0       59.39       53.31      6.02 o
  17   2   0        4.24        7.80      8.03 o
   1   3   0      535.90      544.66     23.88 o
   2   3   0      257.96      289.20     14.11 o
   3   3   0       82.63       81.26      4.49 o
   4   3   0       87.66       85.05      4.59 o
   5   3   0       66.74       72.30      4.47 o
   6   3   0       50.89       51.29      3.36 o
   7   3   0       42.65       42.40      3.42 o
   8   3   0      333.06      328.04      9.52 o
   9   3   0      148.89      153.46      5.83 o
  10   3   0        7.26        5.52      2.47 o
  11   3   0        0.66       -0.76      3.23 o
  12   3   0      185.91      189.63      9.52 o
  13   3   0        0.36       -1.72      3.27 o
  14   3   0       52.43       52.58     13.91 o
  15   3   0       21.30       25.19     12.21 o
   0   4   0        0.03        8.43      5.77 o
   1   4   0        0.05       -5.52      3.84 o
   2   4   0       72.78       83.52      4.55 o
   3   4   0      156.35      158.30      8.35 o
   4   4   0       49.87       37.01      4.55 o
   5   4   0       16.34       12.62      3.82 o
   6   4   0        3.58       -0.57      3.27 o
   7   4   0       10.07        9.18      3.59 o
   8   4   0       62.43       66.54      5.41 o
   9   4   0       57.01       54.10      4.07 o
  10   4   0       33.49       29.07      3.88 o
  11   4   0        1.51       -4.19      3.46 o
  12   4   0       28.57       23.95     10.28 o
  13   4   0        7.03        6.12     10.88 o
   1   5   0       34.01       29.07      4.32 o
   2   5   0       48.20       47.98      5.18 o
   3   5   0       28.00       30.43      4.57 o
   4   5   0        0.00       -6.12      4.59 o
   5   5   0        0.09        0.57      4.80 o
   6   5   0        1.00       -3.23      3.82 o
   7   5   0        3.10        0.38      5.75 o
   8   5   0        2.70       -7.05      6.46 o
   9   5   0        2.93        7.26      6.48 o
  10   5   0        7.28       -0.57     12.46 o
   0   6   0        0.01       -7.80      7.03 o
   1   6   0        2.27        9.33      6.50 o
   2   6   0       20.88       32.76      8.07 o
   3   6   0        7.33       -3.80      5.72 o
   4   6   0       11.01      -14.57     12.98 o
 -17   1   1        8.94        5.92     10.31 o
 -16   1   1       10.59        3.65      3.43 o
 -15   1   1        6.76        2.83      3.35 o
 -14   1   1        2.81        2.48      2.55 o
 -13   1   1        4.01       -0.39      4.58 o
 -12   1   1       52.77       57.09      3.44 o
 -11   1   1       35.21       31.57      2.12 o
 -10   1   1       63.37       64.57      2.56 o
  -9   1   1      336.17      353.02      6.87 o
  -8   1   1        0.04       -3.18      2.12 o
  -7   1   1      489.52      504.01     11.47 o
  -6   1   1       73.93       77.13      3.15 o
  -5   1   1      136.82      156.65      4.85 o
  -4   1   1       22.55       24.06      2.01 o
  -3   1   1      159.09      159.97      3.61 o
  -2   1   1      938.44      850.24     20.97 o
   2   1   1      152.42      159.69      7.00 o
   3   1   1       29.54       40.83      5.73 o
   4   1   1      103.18       96.48      3.23 o
   5   1   1        0.19       -0.80      1.56 o
   6   1   1       13.41       11.57      1.74 o
   7   1   1      391.78      414.48      9.68 o
   8   1   1      143.60      133.68      6.65 o
   9   1   1        0.85       -1.58      5.64 o
  10   1   1        5.73       -3.88      5.45 o
  11   1   1       56.28       59.74      2.52 o
  12   1   1        5.04       24.24     18.06 o
  13   1   1      231.63      231.89     16.01 o
  14   1   1       11.76        6.47      3.58 o
  15   1   1        0.56        0.38      4.59 o
  16   1   1        3.11       14.51      8.52 o
  17   1   1       10.47       11.48      7.57 o
 -17   2   1       24.30       14.66      9.00 o
 -16   2   1       15.31       15.85     10.11 o
 -15   2   1       18.23        7.99      4.41 o
 -14   2   1       94.07      101.41      5.10 o
 -13   2   1       15.13       14.17      2.39 o
 -12   2   1      177.72      191.40     18.57 o
 -11   2   1      211.73      208.62      9.40 o
 -10   2   1       73.58       69.49      5.04 o
  -9   2   1      423.16      436.56     11.56 o
  -8   2   1      215.23      225.17      5.81 o
  -7   2   1      436.64      431.50      8.78 o
  -6   2   1        0.12       -2.29      1.53 o
  -5   2   1      247.06      274.28     13.17 o
  -4   2   1      325.83      285.91     10.28 o
  -3   2   1      102.12      121.42      4.87 o
  -2   2   1     2418.83     2466.39     87.89 o
  -1   2   1     1038.77     1082.78     43.68 o
   0   2   1     1313.56     1356.61     51.94 o
   2   2   1      793.10      794.73     29.63 o
   3   2   1       51.29       46.09      3.00 o
   4   2   1        1.23        1.36      2.31 o
   5   2   1       43.36       35.80      2.30 o
   6   2   1      130.66      147.46      3.97 o
   7   2   1      378.35      378.19      7.73 o
   8   2   1       27.90       28.78      1.93 o
   9   2   1      432.21      436.78      9.52 o
  10   2   1        0.20       -0.83      3.23 o
  11   2   1       27.64       31.62      2.43 o
  12   2   1      105.21      107.82      5.07 o
  13   2   1        8.10       14.21      3.71 o
  14   2   1       16.20       18.48      4.04 o
  15   2   1        0.27        6.13      5.83 o
  16   2   1       19.96       21.76      5.25 o
  17   2   1        0.46        4.01      8.43 o
 -15   3   1       57.03       26.30     11.07 o
 -14   3   1        3.93        1.13      8.35 o
 -13   3   1        9.98       16.63      4.05 o
 -12   3   1        0.66       -5.48      3.65 o
 -11   3   1        3.86        2.49      3.27 o
 -10   3   1        1.10        3.04      3.23 o
  -9   3   1     1058.79     1153.03     28.18 o
  -8   3   1      614.43      671.32     16.48 o
  -7   3   1        1.46       -1.72      2.50 o
  -6   3   1       11.08       11.28      2.89 o
  -5   3   1       28.18       30.13      3.04 o
  -4   3   1        0.00        1.13      2.27 o
  -3   3   1       83.58       69.05      4.36 o
  -2   3   1      964.55     1044.90     49.17 o
  -1   3   1      331.04      357.73     17.78 o
   0   3   1      137.97      137.79      9.08 o
   2   3   1        9.32       -0.19      3.67 o
   3   3   1       66.25       68.82      4.36 o
   4   3   1      455.62      464.01     16.08 o
   5   3   1      165.83      183.97      7.49 o
   6   3   1       57.61       55.32      4.11 o
   7   3   1       23.61       19.10      2.91 o
   8   3   1       75.82       73.71      3.33 o
   9   3   1        0.02       -1.36      2.31 o
  10   3   1        0.01       -3.44      2.47 o
  11   3   1      186.04      195.84      9.16 o
  12   3   1       77.24       78.02      4.28 o
  13   3   1       65.08       64.95      9.77 o
  14   3   1        0.31       -1.68      4.95 o
  15   3   1       17.75        7.05      8.95 o
 -13   4   1       16.41       14.57     11.72 o
 -12   4   1        7.80       22.61     10.78 o
 -11   4   1        0.44        1.72      4.40 o
 -10   4   1       37.36       36.34      3.84 o
  -9   4   1        0.53       -2.10      2.70 o
  -8   4   1       87.08       96.36      6.25 o
  -7   4   1      202.60      201.23      9.02 o
  -6   4   1        2.43        1.36      3.46 o
  -5   4   1       39.55       31.66      4.05 o
  -4   4   1        4.34       -2.10      3.25 o
  -3   4   1      214.83      236.36      9.79 o
  -2   4   1      394.57      439.91     24.35 o
  -1   4   1       15.37       11.85      5.72 o
   0   4   1      345.93      355.65     23.47 o
   1   4   1       40.55       37.50      6.27 o
   2   4   1        5.44        4.78      2.85 o
   3   4   1       59.48       67.90      4.55 o
   4   4   1      145.76      126.66      7.15 o
   5   4   1      496.89      577.41     15.94 o
   6   4   1        0.44       -4.01      3.44 o
   7   4   1       43.61       48.74      5.22 o
   8   4   1        0.28        4.78      4.78 o
   9   4   1        6.32        8.18      3.25 o
  10   4   1       47.69       48.74      4.24 o
  11   4   1        4.03       -1.13      4.74 o
  12   4   1       43.34       31.98     11.11 o
  13   4   1        8.44       12.43     11.11 o
 -10   5   1       78.38       55.53     14.43 o
  -9   5   1        3.70       12.43     11.89 o
  -7   5   1        0.57        0.38      5.20 o
  -6   5   1       51.46       51.69      5.96 o
  -5   5   1       19.15        7.80      4.78 o
  -4   5   1      123.32      145.01     11.32 o
  -3   5   1      316.38      356.70     16.19 o
  -2   5   1       21.11       22.23      5.60 o
  -1   5   1       76.56       79.02     11.07 o
   0   5   1       42.44       43.32      8.37 o
   1   5   1       47.10       40.79      4.76 o
   2   5   1       32.68       25.46      5.58 o
   3   5   1       79.62       76.60      6.77 o
   4   5   1       73.49       89.96      6.04 o
   5   5   1       73.44       72.30      6.82 o
   6   5   1       37.31       44.41      6.08 o
   7   5   1       22.51       28.48      4.57 o
   8   5   1       17.61       40.10     12.43 o
   9   5   1        5.21       -2.49      6.10 o
  -3   6   1        5.91        4.19      9.56 o
  -2   6   1        0.20       -4.59      7.82 o
  -1   6   1       22.47       32.92      6.67 o
   0   6   1        0.23       20.32      8.11 o
   1   6   1        0.22       -6.90      7.84 o
   2   6   1       10.51        4.42      6.33 o
   3   6   1       42.46       37.50      8.98 o
   4   6   1        0.93        0.19      7.72 o
 -18   0   2        7.84       40.45      7.03 o
 -17   0   2      162.41      151.41      8.51 o
 -16   0   2        0.20       -4.01      4.21 o
 -15   0   2      118.33      113.62      6.19 o
 -14   0   2       29.00       27.45      4.34 o
 -13   0   2      184.69      166.76      9.29 o
 -12   0   2      359.65      310.74     15.60 o
 -11   0   2      138.24      142.37      8.58 o
 -10   0   2      954.09      995.44     26.17 o
  -9   0   2      258.87      320.57      9.90 o
  -8   0   2      277.27      233.40      8.03 o
  -7   0   2     1066.40     1064.66     27.97 o
  -6   0   2      453.34      489.36     14.07 o
  -5   0   2      228.52      203.58      6.31 o
  -4   0   2     3892.29     3617.15     84.82 o
  -3   0   2     2585.10     2309.66     54.48 o
   2   0   2     1096.34      923.51     31.92 o
   3   0   2     1944.02     1743.42     41.56 o
   4   0   2     2970.79     2675.25     64.36 o
   5   0   2     1267.53     1148.35     29.06 o
   6   0   2        4.03        1.51      1.91 o
   7   0   2      488.85      457.47     18.33 o
   8   0   2      527.14      508.51     11.85 o
   9   0   2        1.01        2.31      2.31 o
  10   0   2       22.56       22.23      2.35 o
  11   0   2      128.74      124.48      6.17 o
  12   0   2      142.79      140.06      8.83 o
  13   0   2        6.15       -0.57      3.44 o
  14   0   2      130.52      128.53      8.14 o
  15   0   2       50.09       68.59      5.94 o
  16   0   2        4.14       18.37      5.22 o
  17   0   2       16.57       13.23      5.52 o
 -17   1   2       11.00       19.37      4.50 o
 -16   1   2      115.00      123.46      6.01 o
 -15   1   2        0.61        3.81      3.22 o
 -14   1   2        0.21        0.38      2.30 o
 -13   1   2       48.57       40.96      5.59 o
 -12   1   2       44.96       32.13      2.54 o
 -11   1   2     1049.74     1120.82     19.79 o
 -10   1   2      685.82      682.50     13.53 o
  -9   1   2      172.07      169.00      3.97 o
  -8   1   2      987.48     1010.56     16.25 o
  -7   1   2     2368.03     2403.55     47.14 o
  -6   1   2        9.58        1.65      5.44 o
  -5   1   2      905.64      861.76     15.46 o
  -4   1   2     3475.43     3219.00     62.10 o
  -3   1   2     2790.15     2541.09     87.82 o
  -2   1   2      196.64      201.61      9.02 o
   1   1   2      765.60      664.69     64.44 o
   2   1   2     6302.25     5675.54    125.94 o
   3   1   2       11.39       12.42      1.91 o
   4   1   2     1783.46     1667.47     28.33 o
   5   1   2      101.04       92.11      6.83 o
   6   1   2      366.25      304.05      6.33 o
   7   1   2      536.61      527.18     10.60 o
   8   1   2        0.04       -4.21      2.81 o
   9   1   2     1022.71     1105.38     23.47 o
  10   1   2      216.30      221.29      8.84 o
  11   1   2     1067.80     1147.65     33.33 o
  12   1   2        5.09       12.24     10.72 o
  13   1   2      175.75      171.68     23.95 o
  14   1   2        1.96        5.58     10.43 o
  15   1   2       25.27       25.36      4.32 o
  16   1   2       68.35       80.44     10.29 o
  17   1   2       15.88        6.89      5.01 o
 -17   2   2       37.63       39.74     10.11 o
 -16   2   2        3.29       -1.99      3.84 o
 -15   2   2       81.87       80.67      4.73 o
 -14   2   2        8.69        7.96      2.77 o
 -13   2   2        1.67       -1.61      2.16 o
 -12   2   2      965.29     1101.09     23.62 o
 -11   2   2      407.16      447.70     10.32 o
 -10   2   2      181.99      206.34      5.47 o
  -9   2   2       44.75       47.33      5.66 o
  -8   2   2      323.23      344.80      9.59 o
  -7   2   2      400.38      403.32     11.05 o
  -6   2   2        2.13       -1.91      1.34 o
  -5   2   2     1216.87     1302.88     44.28 o
  -4   2   2     2157.11     2231.25     85.14 o
  -3   2   2      416.33      401.35     18.83 o
  -2   2   2       13.59       14.61      2.92 o
  -1   2   2      271.75      262.11     13.44 o
   0   2   2      327.54      332.57     15.64 o
   1   2   2      394.34      377.34     11.28 o
   2   2   2      137.74      155.87      5.87 o
   3   2   2      316.39      285.45     11.68 o
   4   2   2      843.40      868.58     18.79 o
   5   2   2     1272.67     1352.20     27.58 o
   6   2   2        1.65       -2.25      1.50 o
   7   2   2       76.24       77.41      4.69 o
   8   2   2      416.75      431.43      9.22 o
   9   2   2       86.97       91.34      8.79 o
  10   2   2       10.16        9.51      1.73 o
  11   2   2      120.06      131.43      6.68 o
  12   2   2      426.36      491.37     18.49 o
  13   2   2       60.60       57.22      5.51 o
  14   2   2       55.10       59.58      5.88 o
  15   2   2       19.56       14.24      4.75 o
  16   2   2        4.18       -1.24      4.29 o
 -15   3   2        5.93        8.75     11.87 o
 -14   3   2        7.67       -5.14      8.58 o
 -13   3   2       33.11       38.19      5.12 o
 -12   3   2      117.07      114.81      7.70 o
 -11   3   2        2.68       -3.63      4.59 o
 -10   3   2       74.03       64.30      5.10 o
  -9   3   2      246.29      246.69     10.42 o
  -8   3   2       33.47       29.97      2.43 o
  -7   3   2       52.70       47.79      3.06 o
  -6   3   2       53.00       60.16      3.44 o
  -5   3   2      417.71      426.09     16.55 o
  -4   3   2        9.41       10.28      2.66 o
  -3   3   2      142.03      141.38     10.19 o
  -1   3   2       18.57       19.10      4.95 o
   0   3   2      348.63      383.82     18.43 o
   1   3   2      112.78      120.20      5.45 o
   2   3   2       12.65       18.48      2.85 o
   3   3   2      213.43      240.65      7.28 o
   4   3   2       49.83       42.05      3.04 o
   5   3   2      307.25      331.56      9.06 o
   6   3   2      299.37      345.28     12.33 o
   7   3   2        1.02       -4.04      2.70 o
   8   3   2      162.19      171.79      5.79 o
   9   3   2       57.38       45.51      2.74 o
  10   3   2       86.51       83.13      3.51 o
  11   3   2       21.25       20.63      7.05 o
  12   3   2      250.43      275.21     12.54 o
  13   3   2      113.70      115.75      8.25 o
  14   3   2       19.54       12.73      5.02 o
  15   3   2        2.55        1.06      5.00 o
 -13   4   2        0.26       24.51     11.49 o
 -12   4   2       81.95       70.42     13.69 o
 -11   4   2        0.62        2.31      6.14 o
 -10   4   2      118.96      109.53      9.56 o
  -9   4   2       57.00       52.09      3.59 o
  -8   4   2        0.66       -3.04      3.04 o
  -7   4   2      125.92      136.81      6.79 o
  -6   4   2       30.82       31.20      4.01 o
  -5   4   2        9.27        6.90      3.06 o
  -4   4   2        1.05        3.63      3.42 o
  -3   4   2      182.82      211.15     16.08 o
  -2   4   2       51.77       55.13      8.01 o
  -1   4   2       41.95       55.95      7.65 o
   1   4   2      107.36      106.66      6.58 o
   2   4   2        1.35       -0.19      3.29 o
   3   4   2       31.83       28.92      3.57 o
   4   4   2        3.36        6.48      3.65 o
   5   4   2        2.33        9.94      3.06 o
   6   4   2       34.41       32.13      3.61 o
   7   4   2       13.08       10.28      3.02 o
   8   4   2        0.04        9.94      4.63 o
   9   4   2       11.56       10.92      3.12 o
  10   4   2       22.61       20.68      3.65 o
  11   4   2       28.84       15.31      5.52 o
  12   4   2       11.93       19.69     10.92 o
  13   4   2        0.44       -6.33     10.51 o
 -10   5   2        0.52       26.88     13.61 o
  -9   5   2        7.29        4.59      7.65 o
  -7   5   2        7.83        5.33      4.59 o
  -6   5   2       15.46        5.93      4.57 o
  -5   5   2        5.00        5.33      4.99 o
  -4   5   2       41.70       36.34      6.17 o
  -3   5   2      100.28      103.55     10.13 o
  -1   5   2        0.07      -10.55      7.03 o
   0   5   2       10.20       10.28      5.14 o
   1   5   2        0.56        2.49      3.84 o
   2   5   2        5.03       11.11      4.05 o
   3   5   2       97.95      119.61     11.18 o
   4   5   2       96.83       98.01      6.58 o
   5   5   2        5.49       -5.52      5.14 o
   6   5   2        1.99       -1.72      4.21 o
   7   5   2        0.56       -5.14      4.40 o
   8   5   2       17.41       16.08      5.77 o
   9   5   2        0.13       12.04     12.39 o
  10   5   2        1.15       -7.05     12.41 o
  -4   6   2       15.71       32.76      9.02 o
  -3   6   2        0.40        1.91      7.84 o
  -2   6   2        5.79        9.94      6.27 o
  -1   6   2        0.31       -7.05      7.26 o
   0   6   2        5.05        9.77      7.86 o
   1   6   2        0.13      -17.52     11.68 o
   2   6   2        2.62       -5.14      6.08 o
   3   6   2       25.23       24.09      6.65 o
   4   6   2        0.70        1.13      6.65 o
 -17   1   3        0.67        0.78      4.43 o
 -16   1   3        0.99        3.03      5.07 o
 -15   1   3        0.18       -3.61      2.41 o
 -14   1   3        1.73        8.87      2.54 o
 -13   1   3      248.49      229.80      6.96 o
 -12   1   3      115.13      112.78     12.32 o
 -11   1   3        0.95        4.04      2.10 o
 -10   1   3        1.59        1.00      1.76 o
  -9   1   3       15.81       11.04      2.08 o
  -8   1   3        1.44       -3.20      5.23 o
  -7   1   3     1383.09     1443.17     41.50 o
  -6   1   3       31.19       45.63      2.80 o
  -5   1   3       39.19       39.16      8.77 o
  -4   1   3        6.75        6.83      4.41 o
  -3   1   3        1.89        1.56      2.15 o
  -2   1   3      710.99      679.02     14.39 o
  -1   1   3      161.70      169.18      4.66 o
   0   1   3     8659.42     7949.80    179.53 o
   1   1   3     2685.97     2498.36     57.65 o
   2   1   3      321.64      327.69     16.64 o
   3   1   3       49.78       47.63      1.73 o
   4   1   3       91.81       99.82      4.20 o
   5   1   3       63.84       52.12      4.76 o
   6   1   3       41.99       39.53      3.25 o
   7   1   3      302.31      299.01      8.58 o
   8   1   3       57.02       64.60      4.14 o
   9   1   3        0.28        4.44      2.77 o
  10   1   3        2.43        2.84      3.73 o
  11   1   3       99.80       99.92     10.30 o
  12   1   3       54.11       42.16      4.20 o
  13   1   3       19.62       28.01     10.92 o
  14   1   3       11.76        6.35      3.96 o
  15   1   3       15.40        2.80      5.99 o
  16   1   3        6.51       10.16      4.75 o
  17   1   3        0.27       -1.03      6.02 o
 -17   2   3       15.86        0.96     10.74 o
 -16   2   3       27.91       31.66     10.42 o
 -15   2   3       17.05       12.17      2.73 o
 -14   2   3        7.47        8.86      4.01 o
 -13   2   3        0.07       -2.42      1.97 o
 -12   2   3       20.06       19.99      2.13 o
 -11   2   3       22.57       18.59      2.88 o
 -10   2   3      200.25      216.54      7.15 o
  -9   2   3      394.70      423.96     11.72 o
  -8   2   3        2.49        4.71      2.62 o
  -7   2   3      805.11      823.56     22.53 o
  -6   2   3      350.31      397.49     11.58 o
  -5   2   3       39.16       44.37      4.20 o
  -4   2   3        5.19        5.58      1.43 o
  -3   2   3      291.06      279.48      9.80 o
  -2   2   3      232.31      259.31      8.61 o
  -1   2   3      454.91      516.01     14.66 o
   0   2   3      866.65      867.26     23.61 o
   1   2   3      128.99      131.36      5.07 o
   2   2   3      933.39      998.94     26.23 o
   3   2   3      905.27      891.14     22.47 o
   4   2   3       42.88       28.16      2.79 o
   5   2   3      230.56      211.18     10.93 o
   6   2   3       11.58       10.39      2.21 o
   7   2   3        2.63        4.94      1.25 o
   8   2   3        5.60        8.48      5.81 o
   9   2   3      514.34      557.29     13.81 o
  10   2   3      523.77      548.34     22.76 o
  11   2   3       44.49       49.39      4.79 o
  12   2   3       39.95       42.59      8.05 o
  13   2   3       18.00       25.87      5.84 o
  14   2   3        2.14        2.27      4.45 o
  15   2   3       11.11        4.40      5.85 o
  16   2   3        7.32       18.07      4.65 o
 -15   3   3        5.55        7.42     10.32 o
 -14   3   3        9.08       12.62      4.82 o
 -13   3   3       96.34       89.69      6.81 o
 -12   3   3        4.24        3.15      3.37 o
 -11   3   3      121.38      116.11      7.85 o
 -10   3   3       32.70       25.22      3.76 o
  -9   3   3        0.25       -2.45      2.97 o
  -8   3   3       20.60       19.56      3.84 o
  -7   3   3      161.65      167.13     13.04 o
  -6   3   3       97.11       90.41      8.39 o
  -5   3   3        0.24        1.13      2.08 o
  -4   3   3      265.31      301.07     10.55 o
  -3   3   3      239.39      271.61     15.04 o
  -2   3   3      179.52      207.16     12.73 o
  -1   3   3        2.69        2.66      4.38 o
   0   3   3      435.06      442.22     20.36 o
   1   3   3      180.78      184.71     10.51 o
   2   3   3      304.89      343.24     11.28 o
   3   3   3        9.70        0.00      1.91 o
   4   3   3       43.53       41.52      3.21 o
   5   3   3      101.27      108.67      4.61 o
   6   3   3        5.87       -0.38      2.12 o
   7   3   3        0.42        3.63      3.06 o
   8   3   3      277.15      289.47      7.91 o
   9   3   3      459.04      474.76     11.14 o
  10   3   3       62.45       48.44      2.58 o
  11   3   3        8.49        8.63      3.49 o
  12   3   3        0.96        4.09      6.87 o
  13   3   3       28.84       22.93     12.29 o
  14   3   3        7.46       10.52      7.87 o
  15   3   3       40.19       36.71      6.59 o
 -13   4   3        0.19      -16.97     11.32 o
 -12   4   3       31.09       29.82      5.89 o
 -11   4   3       23.73        9.33      5.91 o
 -10   4   3      112.73      105.25      7.95 o
  -9   4   3        5.58        0.19      5.22 o
  -8   4   3        0.26        0.38      2.70 o
  -7   4   3      171.41      173.24      8.01 o
  -6   4   3       61.07       55.74      4.34 o
  -5   4   3       88.84       84.80      5.08 o
  -4   4   3       86.58       70.90      4.89 o
  -3   4   3       91.58       97.18      9.81 o
  -2   4   3       38.35       49.53      7.40 o
  -1   4   3       63.00       62.76      7.23 o
   0   4   3       82.70       75.39      5.75 o
   1   4   3      125.23      129.16      7.23 o
   2   4   3      114.42      106.38      6.56 o
   3   4   3      198.37      201.61      9.83 o
   4   4   3        2.74        1.51      2.87 o
   5   4   3      118.21      125.42      5.89 o
   6   4   3        0.72       -1.51      3.02 o
   7   4   3        0.38        0.19      2.91 o
   8   4   3       53.78       43.49      6.19 o
   9   4   3       16.72       17.20      3.21 o
  10   4   3       75.64       78.55      3.92 o
  11   4   3        2.89       -3.04      4.97 o
  12   4   3        7.32       22.23     10.55 o
  13   4   3        9.41        8.75     11.62 o
  -9   5   3       16.63        1.36      7.47 o
  -8   5   3        9.49        8.18     11.47 o
  -7   5   3        1.25       28.33     11.34 o
  -6   5   3       68.43       71.36      6.31 o
  -5   5   3        2.62        1.51      4.57 o
  -4   5   3      110.41      136.81      9.06 o
  -3   5   3       95.60      102.42      7.84 o
  -2   5   3        6.11       16.97      7.86 o
  -1   5   3       42.08       40.10      6.31 o
   0   5   3       20.64       18.01      4.57 o
   1   5   3      183.55      198.88     12.48 o
   2   5   3        9.43       11.11      4.24 o
   3   5   3      184.23      218.45     12.67 o
   4   5   3      115.99      131.36      7.91 o
   5   5   3        0.07       -1.36      4.40 o
   6   5   3       33.11       34.85      4.89 o
   7   5   3        6.56        4.19      4.42 o
   8   5   3       47.56       42.23      5.03 o
   9   5   3       20.03       25.61     12.86 o
  -4   6   3        0.19       21.96     13.23 o
  -3   6   3       24.42       35.34      8.72 o
  -2   6   3       20.55       17.20      8.60 o
  -1   6   3        0.20       -3.04      7.99 o
   0   6   3        6.42        0.38     12.50 o
   1   6   3        6.85        7.26      7.82 o
   2   6   3        1.77      -12.04     13.15 o
   3   6   3       11.54       25.46      7.26 o
 -18   0   4       51.66      109.84      9.56 o
 -17   0   4        7.35        0.19      5.62 o
 -16   0   4      117.90      109.53      6.65 o
 -15   0   4        8.62        1.36      3.27 o
 -14   0   4       61.89       67.90      5.70 o
 -13   0   4      108.59       76.84      5.81 o
 -12   0   4      123.81      145.68      7.02 o
 -11   0   4      350.01      351.48     10.90 o
 -10   0   4       29.93       31.20      3.86 o
  -9   0   4      581.74      609.75     17.07 o
  -8   0   4      120.46      133.27      5.43 o
  -7   0   4     5738.95     5665.31    131.11 o
  -6   0   4     1519.03     1618.73     40.05 o
  -5   0   4     2080.62     2005.44     48.29 o
  -4   0   4       77.10       77.32      3.90 o
  -3   0   4      255.24      236.36      5.94 o
  -2   0   4     1809.44     1670.30     28.25 o
  -1   0   4      771.73      838.18     16.80 o
   2   0   4       61.20       55.95      3.73 o
   3   0   4     4806.98     4647.92    111.23 o
   4   0   4      424.62      428.95     12.60 o
   5   0   4      177.40      146.02      8.35 o
   6   0   4        0.19       -1.51      2.66 o
   7   0   4     2567.10     2493.92     63.52 o
   8   0   4     2367.14     2476.00     63.29 o
   9   0   4       41.58       37.01      3.19 o
  10   0   4     1633.45     1791.07     47.98 o
  11   0   4      990.34     1080.05     32.71 o
  12   0   4        8.51        7.42      3.10 o
  13   0   4      452.30      506.64     18.68 o
  14   0   4        4.08       -1.51      3.44 o
  15   0   4       33.12       35.34      4.76 o
  16   0   4       44.01       46.45      5.47 o
  17   0   4      107.68      101.58     14.78 o
 -17   1   4       81.01       87.50      8.04 o
 -16   1   4        8.98       19.77      3.83 o
 -15   1   4      288.70      299.47      8.58 o
 -14   1   4        4.54        4.21      2.80 o
 -13   1   4      117.44      132.46      4.58 o
 -12   1   4      148.84      138.66     11.42 o
 -11   1   4      284.19      323.96      7.05 o
 -10   1   4      184.25      178.93      4.62 o
  -9   1   4        0.03       -0.41      2.38 o
  -8   1   4      701.01      689.32     11.64 o
  -7   1   4     1156.58     1217.60     20.31 o
  -6   1   4     2392.11     2366.00     47.99 o
  -5   1   4      397.95      384.15      9.53 o
  -4   1   4     1041.43      956.86     20.25 o
  -3   1   4       35.44       39.71      1.64 o
  -2   1   4     1030.11      918.99     16.91 o
  -1   1   4      460.71      445.55      8.70 o
   0   1   4     1566.41     1422.15     21.79 o
   1   1   4    12851.71    12195.92    220.79 o
   2   1   4     2716.59     2559.89     37.62 o
   3   1   4      233.44      173.19      7.35 o
   4   1   4      504.03      490.03     27.51 o
   5   1   4       28.45       17.28      8.91 o
   6   1   4      536.42      506.01     15.83 o
   7   1   4      393.85      394.40     11.49 o
   8   1   4     1875.74     1878.50     41.71 o
   9   1   4      119.32      123.64      5.29 o
  10   1   4        3.39        4.38      3.35 o
  11   1   4       33.80       28.15      3.73 o
  12   1   4       52.37       37.78      7.48 o
  13   1   4       10.94       10.58     11.56 o
  14   1   4      200.55      225.96     11.28 o
  15   1   4       21.61       27.06     11.46 o
  16   1   4        3.64        7.25      4.67 o
  17   1   4        0.03        2.54      5.23 o
 -17   2   4        0.45        5.14     10.84 o
 -16   2   4       32.37       10.92      7.86 o
 -15   2   4        5.42        2.75      1.79 o
 -14   2   4       28.78       30.96      4.37 o
 -13   2   4        0.53        9.91      3.22 o
 -12   2   4        6.31        2.31      3.65 o
 -11   2   4      107.23      104.25      5.42 o
 -10   2   4        2.63        1.66      2.83 o
  -9   2   4       28.07       27.76      3.78 o
  -8   2   4       84.11       74.45      4.84 o
  -7   2   4      190.64      178.16      7.62 o
  -6   2   4        0.93        5.81      2.63 o
  -5   2   4      883.70      889.46     23.61 o
  -4   2   4       44.46       41.97      3.85 o
  -3   2   4        0.34        5.05      2.90 o
  -2   2   4        7.43        0.00      3.54 o
  -1   2   4       29.29       28.12      2.46 o
   0   2   4      533.89      478.22     11.52 o
   1   2   4        5.58        1.22      1.89 o
   2   2   4     1362.71     1372.33     28.01 o
   3   2   4      988.74     1104.95     22.78 o
   4   2   4        1.82        0.80      1.69 o
   5   2   4       49.57       49.29      3.23 o
   6   2   4       24.82       28.73      1.14 o
   7   2   4      175.93      164.73      5.70 o
   8   2   4      121.49      128.42      6.60 o
   9   2   4      228.61      243.80     13.32 o
  10   2   4      611.85      679.70     18.67 o
  11   2   4       57.29       55.67      4.96 o
  12   2   4       46.89       45.06      4.96 o
  13   2   4       68.54       73.21      5.60 o
  14   2   4       19.17       18.69      4.63 o
  15   2   4       45.31       49.92      6.03 o
  16   2   4       13.84       18.39     10.01 o
 -15   3   4       87.12       61.90     13.27 o
 -14   3   4       11.92        7.80      5.18 o
 -13   3   4       32.40       30.59      4.90 o
 -12   3   4       36.14       25.61      4.76 o
 -11   3   4       20.17       12.66      4.51 o
 -10   3   4      178.10      170.17      7.32 o
  -9   3   4        3.75        6.33      4.03 o
  -8   3   4      605.33      689.35     21.77 o
  -7   3   4       21.56       15.47      3.37 o
  -6   3   4      100.12       95.51      4.25 o
  -5   3   4        5.27        4.42      2.08 o
  -4   3   4      112.61      119.64     10.74 o
  -3   3   4      271.67      286.14     10.78 o
  -2   3   4      137.42      146.69      9.71 o
  -1   3   4      723.66      800.20     24.26 o
   0   3   4        6.50        4.01      3.06 o
   1   3   4      515.25      534.40     17.26 o
   2   3   4       65.78       73.96      4.28 o
   3   3   4      108.80      108.39      5.18 o
   4   3   4       37.41       34.04      3.23 o
   5   3   4      112.09      119.91      6.06 o
   6   3   4       23.30       23.28      3.86 o
   7   3   4        5.22        6.36      2.19 o
   8   3   4      245.90      245.63      5.50 o
   9   3   4       45.75       47.38      4.01 o
  10   3   4        2.01       -1.32      3.54 o
  11   3   4        0.36        1.54      3.64 o
  12   3   4       22.36       20.06      3.89 o
  13   3   4        7.39       -3.95      4.44 o
  14   3   4       18.43       13.51      5.34 o
  15   3   4        1.51       -8.59      5.73 o
 -13   4   4        4.88        1.51     10.07 o
 -12   4   4        0.78       -1.36      5.94 o
 -11   4   4        6.78        2.85      6.29 o
 -10   4   4        5.16        6.48      5.14 o
  -9   4   4      243.11      244.53     12.54 o
  -8   4   4      136.34      144.36      8.97 o
  -7   4   4        7.39        7.26      2.31 o
  -6   4   4        0.04       -2.10      2.70 o
  -5   4   4        3.84        2.10      2.70 o
  -4   4   4       88.48       71.13      8.87 o
  -3   4   4      132.11      119.61     10.59 o
  -2   4   4      524.66      578.74     29.94 o
  -1   4   4       59.81       51.29      5.54 o
   0   4   4        5.40        8.43      3.86 o
   1   4   4        1.19       -4.42      3.84 o
   2   4   4        2.62        5.52      3.06 o
   3   4   4       20.97       14.15      4.05 o
   4   4   4       13.61        8.75      3.44 o
   5   4   4        0.64        4.59      3.44 o
   6   4   4       13.52        6.33      3.48 o
   7   4   4        0.12        2.49      2.87 o
   8   4   4       19.11       28.64      3.84 o
   9   4   4        1.47        3.80      2.26 o
  10   4   4        0.25       -2.66      5.73 o
  11   4   4       12.23       27.76      7.13 o
  12   4   4       56.87       62.11     13.51 o
  13   4   4        8.09        3.80     11.64 o
 -10   5   4        1.78       11.11      9.58 o
  -9   5   4       10.91       21.83      6.84 o
  -8   5   4        0.85       17.43     11.66 o
  -7   5   4        8.64        0.00      1.91 o
  -6   5   4        0.60       -0.38      4.22 o
  -5   5   4        4.26        7.65      4.36 o
  -4   5   4        8.24       13.53      4.99 o
  -3   5   4        2.73       -2.85      7.97 o
  -2   5   4       30.83       28.64      6.37 o
  -1   5   4       80.40       62.76      9.86 o
   0   5   4        7.42       15.64      4.91 o
   1   5   4       19.49       16.40      5.72 o
   2   5   4        6.37        4.19      4.19 o
   3   5   4        5.01       18.96      4.57 o
   4   5   4        1.03       -8.26      5.51 o
   5   5   4       16.03       16.86      4.43 o
   6   5   4       10.36        1.36      4.59 o
   7   5   4        6.68        0.76      5.91 o
   8   5   4        6.49        3.80      5.72 o
   9   5   4        2.44       -9.94     12.64 o
  -3   6   4        1.09        3.04     11.41 o
  -2   6   4        4.34       -3.80      7.82 o
  -1   6   4        9.16        5.14      8.22 o
   0   6   4        1.22        3.23      7.61 o
   1   6   4        0.11       -5.72      8.79 o
   2   6   4       13.98        8.18      7.99 o
 -17   1   5       30.58       31.31      5.74 o
 -16   1   5        2.69        9.95      3.17 o
 -15   1   5       16.99       14.01      2.65 o
 -14   1   5        4.38       17.54      2.95 o
 -13   1   5       10.32       14.27      7.10 o
 -12   1   5       76.59       70.67      5.35 o
 -11   1   5      186.80      189.55      5.03 o
 -10   1   5      181.50      161.40     10.09 o
  -9   1   5      214.15      240.00      6.06 o
  -8   1   5       57.45       48.07      2.98 o
  -7   1   5      112.93      120.86      5.43 o
  -6   1   5      342.60      382.55      7.54 o
  -5   1   5      158.64      176.52      5.37 o
  -4   1   5      313.28      358.59     10.79 o
  -3   1   5      154.70      135.86      3.23 o
  -2   1   5      768.67      728.01     12.19 o
  -1   1   5       55.25       53.66      2.31 o
   0   1   5       92.16       84.36      2.38 o
   1   1   5     1370.36     1309.44     20.20 o
   2   1   5       20.10       19.37      1.92 o
   3   1   5        1.90        1.31      1.81 o
   4   1   5      217.90      214.76      6.04 o
   5   1   5        4.73       10.84      6.22 o
   6   1   5        1.00       -2.44      2.39 o
   7   1   5        0.01        0.73      2.57 o
   8   1   5      193.98      197.49      5.94 o
   9   1   5       22.91       22.55      5.99 o
  10   1   5       27.49       23.67      3.64 o
  11   1   5       64.74       82.88     11.20 o
  12   1   5        0.04       -4.82      3.90 o
  13   1   5       32.34       42.59      4.64 o
  14   1   5       14.12       10.23      4.22 o
  15   1   5        0.23       11.58      4.50 o
  16   1   5        1.11        1.23      4.34 o
 -17   2   5        2.74       23.55     11.55 o
 -16   2   5       15.85       21.58      5.77 o
 -15   2   5        0.15       -4.42      4.76 o
 -14   2   5       69.38       63.43      6.61 o
 -13   2   5        0.08       -1.36      4.21 o
 -12   2   5       30.54       25.04      4.57 o
 -11   2   5      318.55      304.49     38.00 o
 -10   2   5      108.57      123.68     15.65 o
  -9   2   5      137.81      130.84      5.61 o
  -8   2   5      159.51      163.67      6.09 o
  -7   2   5      421.28      450.33     15.16 o
  -6   2   5       11.35       21.88      4.28 o
  -5   2   5        0.08       -1.38      4.39 o
  -4   2   5      103.73       96.40      8.47 o
  -3   2   5      228.71      254.94      6.61 o
  -2   2   5     1528.77     1563.66     33.08 o
  -1   2   5      128.27      155.14      5.04 o
   0   2   5      684.71      722.12     31.04 o
   1   2   5       47.80       42.23      3.23 o
   2   2   5      521.19      492.59     11.34 o
   3   2   5      966.99     1039.98     21.59 o
   4   2   5        8.15        8.83      1.75 o
   5   2   5      188.54      173.10      6.49 o
   6   2   5       17.83       20.35      3.60 o
   7   2   5      180.59      183.27      7.67 o
   8   2   5        0.71       -2.29      2.59 o
   9   2   5      213.66      231.01      7.77 o
  10   2   5      351.12      360.35     11.35 o
  11   2   5       11.58        0.11      2.91 o
  12   2   5       39.02       37.54      4.50 o
  13   2   5        0.20       -5.89      3.93 o
  14   2   5       26.81       25.12      4.88 o
  15   2   5        4.60        7.47      4.91 o
  16   2   5        4.82       12.95      5.45 o
 -15   3   5       68.27       44.04     13.04 o
 -14   3   5       10.23       11.85      5.52 o
 -13   3   5        4.51        2.31      5.39 o
 -12   3   5        0.06        9.24      4.98 o
 -11   3   5        0.71       -0.79      4.57 o
 -10   3   5       44.66       45.20      6.16 o
  -9   3   5      472.35      468.57     14.73 o
  -8   3   5      562.32      630.41     21.52 o
  -7   3   5        0.42       -1.72      5.37 o
  -6   3   5      110.19      114.23      6.48 o
  -5   3   5        0.08       -2.67      1.78 o
  -4   3   5        6.31        5.39      3.78 o
  -3   3   5        0.24        0.18      3.91 o
  -2   3   5      539.16      630.83     22.44 o
  -1   3   5      421.39      446.31     15.20 o
   0   3   5      200.44      201.23      8.24 o
   1   3   5      235.23      257.22      9.75 o
   2   3   5       12.97       11.11      3.23 o
   3   3   5       27.23       33.24      3.19 o
   4   3   5      158.90      173.97      6.94 o
   5   3   5       73.72       70.67      4.19 o
   6   3   5       34.83       33.84      6.67 o
   7   3   5       65.40       62.27      2.89 o
   8   3   5      100.39      111.23      5.39 o
   9   3   5        5.97        2.70      3.40 o
  10   3   5        7.00       10.93      3.52 o
  11   3   5      113.72      102.99      7.35 o
  12   3   5       58.31       56.40      5.28 o
  13   3   5        1.29        5.17      5.95 o
  14   3   5        0.61       -1.36      4.91 o
 -13   4   5        0.21       14.66     11.64 o
 -12   4   5        0.37       -6.33      5.56 o
 -11   4   5        0.22       10.92      5.75 o
 -10   4   5       19.60        9.60      5.73 o
  -9   4   5        0.32       -6.12      5.33 o
  -8   4   5       55.40       52.49      7.02 o
  -7   4   5      351.22      385.98     12.50 o
  -6   4   5       25.24       27.32      3.17 o
  -5   4   5        0.68       -4.27      2.85 o
  -4   4   5        4.86       18.96      6.50 o
  -3   4   5      146.61      158.64     13.94 o
  -2   4   5      737.47      807.25     29.86 o
  -1   4   5        2.36       13.94      4.43 o
   0   4   5      233.88      255.00     12.37 o
   1   4   5       19.83       17.43      3.57 o
   2   4   5       12.36       13.53      3.46 o
   3   4   5        0.31       14.87      5.54 o
   4   4   5       59.67       42.76      4.17 o
   5   4   5      624.44      690.07     20.34 o
   6   4   5       84.19       85.05      4.84 o
   7   4   5        0.08        0.00      1.91 o
   8   4   5        0.61        1.36      2.89 o
   9   4   5        2.02        2.10      1.93 o
  10   4   5        6.79       -2.49      5.75 o
  11   4   5       11.90       11.11      5.89 o
  12   4   5       21.58       42.23     12.58 o
  -9   5   5       11.51        4.42      7.09 o
  -8   5   5        4.14       12.62     11.70 o
  -7   5   5       10.80        2.66     11.05 o
  -6   5   5       81.64       55.13     12.52 o
  -5   5   5       46.52       38.36      5.14 o
  -4   5   5       48.96       44.23      5.89 o
  -3   5   5      150.36      162.50     12.33 o
  -2   5   5       55.81       44.60      6.82 o
  -1   5   5        9.30        3.80      5.33 o
   0   5   5       51.14       51.88      6.37 o
   1   5   5       68.94       76.60      7.74 o
   2   5   5       59.81       61.46      8.68 o
   3   5   5       41.54       46.28      5.28 o
   4   5   5       28.45       23.68      4.97 o
   5   5   5       27.91       26.59      6.56 o
   6   5   5       26.82       29.82      5.14 o
   7   5   5       64.28       59.74      8.12 o
   8   5   5        1.05       -9.46      6.31 o
  -2   6   5        7.62      -10.11     11.26 o
  -1   6   5        7.52       -4.01      9.37 o
   0   6   5        1.88       14.15      8.43 o
   1   6   5        2.93       14.66      9.96 o
 -17   0   6      131.45      132.97      7.97 o
 -16   0   6       40.55       49.13      6.79 o
 -15   0   6      142.27      167.47      9.31 o
 -14   0   6       10.80       10.11      4.57 o
 -13   0   6      142.28      150.06      8.12 o
 -12   0   6       13.99       16.63      4.17 o
 -11   0   6       40.33       39.23      4.34 o
 -10   0   6      435.53      415.88     14.11 o
  -9   0   6     1949.79     1979.51     47.98 o
  -8   0   6       85.20       84.80      5.08 o
  -7   0   6       89.02       91.54      4.76 o
  -6   0   6      429.38      420.41     10.21 o
  -5   0   6      237.17      215.18      6.08 o
  -4   0   6     1093.62     1038.66     22.27 o
  -3   0   6      228.93      218.45      4.91 o
  -2   0   6    10381.74     9777.83    155.85 o
  -1   0   6      122.15      124.17      3.38 o
   0   0   6     1170.34     1194.72     23.89 o
   1   0   6     1341.50     1301.18     26.93 o
   2   0   6     2429.05     2369.84     47.12 o
   3   0   6     5035.97     4775.07    112.74 o
   4   0   6      752.37      760.80     22.12 o
   5   0   6      509.05      502.28     24.16 o
   6   0   6       64.48       64.74      4.66 o
   7   0   6      461.24      445.14     15.18 o
   8   0   6      372.05      370.92     11.72 o
   9   0   6      169.34      178.39      7.02 o
  10   0   6      268.90      304.43     11.11 o
  12   0   6       15.32       19.33      3.04 o
  13   0   6       10.23       13.02      3.10 o
  14   0   6       90.45       82.50      5.52 o
  15   0   6       14.90       19.46      4.40 o
  16   0   6        0.03       11.11     12.62 o
 -17   1   6       24.84       36.17      7.47 o
 -16   1   6      113.38      116.61      8.45 o
 -15   1   6        6.71        4.00      2.87 o
 -14   1   6       19.10       28.44     11.87 o
 -13   1   6        9.16       17.17      7.73 o
 -12   1   6       12.99        8.61      2.94 o
 -11   1   6     1767.77     1925.35     38.84 o
 -10   1   6      742.90      766.94     14.16 o
  -9   1   6      350.80      373.59      7.19 o
  -8   1   6       56.67       53.62      2.11 o
  -7   1   6      100.77      114.90      4.78 o
  -6   1   6       97.01      111.15     10.64 o
  -5   1   6      132.47      115.84     14.97 o
  -4   1   6     2609.94     2601.19     39.22 o
  -3   1   6     1569.04     1530.23     21.20 o
  -2   1   6      146.53      125.96      3.43 o
  -1   1   6        6.10        5.86      1.34 o
   0   1   6      150.26      139.31      3.11 o
   1   1   6       20.01       17.47      1.62 o
   2   1   6      555.16      515.26      8.74 o
   3   1   6     2741.56     2863.93     42.56 o
   4   1   6      460.34      433.47     10.01 o
   5   1   6       36.07       40.60      4.99 o
   6   1   6      408.62      423.19     11.46 o
   7   1   6        6.25        1.96      2.38 o
   8   1   6       28.78       22.94      5.35 o
   9   1   6      252.04      274.98      9.13 o
  10   1   6     1421.36     1545.24     47.36 o
  11   1   6      220.99      220.50      8.86 o
  12   1   6        8.99        5.26      3.28 o
  13   1   6      201.95      208.07      9.37 o
  14   1   6        9.54       11.52      4.17 o
  15   1   6       23.41       17.43      5.20 o
  16   1   6        2.96        6.54      5.84 o
 -16   2   6        6.78       -0.76      6.29 o
 -15   2   6       66.13       59.09      7.23 o
 -14   2   6        0.11       -1.65      4.14 o
 -13   2   6        1.33        6.82      3.88 o
 -12   2   6      225.84      228.78      9.20 o
 -11   2   6      308.15      340.74     18.20 o
 -10   2   6        4.87        2.88      3.17 o
  -9   2   6      420.82      434.54     12.69 o
  -8   2   6      127.22      127.31      5.53 o
  -7   2   6       13.27       19.10      6.19 o
  -6   2   6      346.32      325.76      9.13 o
  -5   2   6      142.17      161.01      5.56 o
  -4   2   6     1558.41     1661.04     33.56 o
  -3   2   6       30.18       30.07      2.28 o
  -2   2   6     1856.91     1823.77     32.34 o
  -1   2   6       69.92       68.17      3.60 o
   0   2   6       13.08        9.60      2.49 o
   1   2   6     1643.27     1701.02     29.84 o
   2   2   6       91.14      102.29      6.81 o
   3   2   6      831.42      764.65     16.51 o
   4   2   6      216.85      229.84      5.89 o
   5   2   6      449.71      415.42      9.56 o
   6   2   6        0.02        0.67      4.11 o
   7   2   6      128.75      134.29      5.69 o
   8   2   6      289.46      284.82     26.50 o
   9   2   6       76.48       77.75      4.20 o
  10   2   6        4.98       -0.63      4.11 o
  11   2   6       73.70       71.38      4.61 o
  12   2   6       53.93       60.52      5.44 o
  13   2   6       19.83       16.62      6.02 o
  14   2   6       44.82       63.55     11.90 o
  15   2   6        0.07        8.21      5.40 o
 -15   3   6       14.85       42.59     11.18 o
 -14   3   6       12.32        8.58      5.75 o
 -13   3   6        0.45        4.42      5.35 o
 -12   3   6       19.27       18.52      7.43 o
 -11   3   6       43.64       47.52      5.06 o
 -10   3   6        1.25        2.51      5.06 o
  -9   3   6       27.09       23.36      3.71 o
  -8   3   6       58.52       50.55      4.58 o
  -7   3   6        0.03       -3.08      4.40 o
  -6   3   6       47.25       52.75      5.03 o
  -5   3   6      133.03      146.09     16.80 o
  -4   3   6       66.83       66.47     13.59 o
  -3   3   6       15.01       19.72      4.92 o
  -2   3   6       32.37       40.83      3.33 o
  -1   3   6        2.48        2.75      2.52 o
   0   3   6       44.06       41.16      4.07 o
   1   3   6       57.97       46.09      3.75 o
   2   3   6        1.35       -0.96      2.50 o
   3   3   6       21.94       13.02      2.89 o
   4   3   6       33.64       33.09      3.50 o
   5   3   6       17.33       12.40      2.42 o
   6   3   6      227.16      250.94      7.20 o
   7   3   6       28.34       26.60      3.02 o
   8   3   6        1.10       -2.62      3.30 o
   9   3   6       30.38       31.36      4.17 o
  10   3   6        3.74        1.99      3.42 o
  11   3   6       12.76       11.38      4.10 o
  12   3   6       23.76       22.56      5.59 o
  13   3   6       92.18       83.58      8.46 o
  14   3   6        7.54       -3.03      5.95 o
 -13   4   6        0.01        0.19      6.77 o
 -12   4   6       37.16       30.58      7.03 o
 -11   4   6       33.42       29.82      6.35 o
 -10   4   6       46.11       48.17      6.52 o
  -9   4   6      166.98      168.18     11.13 o
  -8   4   6        0.71        2.10      5.54 o
  -7   4   6       36.17       31.20      9.42 o
  -6   4   6       55.38       55.53      2.89 o
  -5   4   6        1.17       -0.96      2.70 o
  -4   4   6       44.43       50.50      7.67 o
  -3   4   6       94.45      105.80     10.25 o
  -2   4   6      212.45      211.55     10.46 o
  -1   4   6        2.62        4.78      6.88 o
   0   4   6       42.18       39.05      4.66 o
   1   4   6      233.75      238.51     11.11 o
   2   4   6       66.98       60.37      4.95 o
   3   4   6       45.39       48.17      5.37 o
   4   4   6        3.41        4.59      3.44 o
   5   4   6        8.99       14.57      6.33 o
   6   4   6       10.62        8.43      2.89 o
   7   4   6        9.11        5.72      3.44 o
   8   4   6       10.73        9.77      2.68 o
   9   4   6        2.95       -0.57      5.18 o
  10   4   6       35.50       20.43      6.50 o
  11   4   6        6.71        8.58      5.93 o
  12   4   6        0.02       -0.96     10.55 o
  -9   5   6        1.74       -9.77     10.36 o
  -8   5   6        5.43        3.23      6.65 o
  -7   5   6       13.60       18.96     10.95 o
  -6   5   6       52.39       45.71     12.16 o
  -5   5   6       15.02        6.48      4.78 o
  -4   5   6        9.88        2.31     11.53 o
  -3   5   6       18.84        1.36      9.21 o
  -2   5   6       39.46       33.39      7.03 o
  -1   5   6        0.06       -0.38      5.58 o
   0   5   6       31.93       26.88      5.73 o
   1   5   6       47.39       63.87      7.74 o
   2   5   6        2.09       -0.96      5.18 o
   3   5   6       25.37       38.02      6.31 o
   4   5   6       36.53       35.34      5.58 o
   5   5   6       15.23       16.97      9.00 o
   6   5   6        0.08       -0.57      4.61 o
   7   5   6        0.77        1.36      5.94 o
   8   5   6        2.16       -4.01      6.48 o
 -17   1   7        0.11       -0.19      6.58 o
 -16   1   7        3.13       -2.53      5.46 o
 -15   1   7        0.41       -4.06      2.71 o
 -14   1   7        8.62        7.95      5.19 o
 -13   1   7       33.52       25.78      6.78 o
 -12   1   7      162.92      164.67      4.98 o
 -11   1   7       24.21       26.96      3.98 o
 -10   1   7        0.58       -0.07      2.58 o
  -9   1   7      178.84      193.30      5.99 o
  -8   1   7       54.90       49.62      2.16 o
  -7   1   7      267.98      263.76      6.08 o
  -6   1   7       56.49       67.67      4.33 o
  -5   1   7        2.86        8.13      5.07 o
  -4   1   7      212.89      204.00      4.55 o
  -3   1   7       38.68       27.64      1.84 o
  -2   1   7      882.44      903.19     33.85 o
  -1   1   7      111.29      101.49      4.02 o
   0   1   7      827.87      847.19     13.72 o
   1   1   7      998.05      988.27     16.07 o
   2   1   7      756.20      783.05     12.77 o
   3   1   7       25.50       14.57      7.20 o
   4   1   7      397.06      389.80      8.53 o
   5   1   7        4.73        5.44      5.55 o
   6   1   7        2.11        0.21      3.71 o
   7   1   7       37.29       33.12      3.55 o
   8   1   7      119.53      114.22     12.54 o
   9   1   7       39.03       41.59      3.23 o
  10   1   7        0.02       -1.25      3.72 o
  11   1   7      216.23      213.13     20.96 o
  12   1   7       89.62       83.94      5.47 o
  13   1   7        0.03       -5.46      3.64 o
  14   1   7        5.80        7.67      4.28 o
  15   1   7        5.19       -3.53      7.62 o
  16   1   7        5.10       34.85     27.88 o
 -16   2   7        0.55       -0.38      5.58 o
 -15   2   7       27.75       20.43      5.51 o
 -14   2   7        3.45        0.25      4.86 o
 -13   2   7        0.04       -0.61      6.11 o
 -12   2   7       24.96       18.69      4.31 o
 -11   2   7        2.93        1.20      3.43 o
 -10   2   7       28.79       17.73      4.00 o
  -9   2   7       86.70       75.84      4.81 o
  -8   2   7        6.88        6.79      3.10 o
  -7   2   7      223.96      233.82      8.89 o
  -6   2   7      872.03      940.63     21.93 o
  -5   2   7       36.81       45.06      3.41 o
  -4   2   7        0.98       -2.41      1.61 o
  -3   2   7       10.98        8.28      2.90 o
  -2   2   7       78.20       77.74      4.70 o
  -1   2   7      149.96      139.26      8.61 o
   0   2   7      231.30      246.69      7.38 o
   1   2   7     1933.56     1950.45     35.49 o
   2   2   7       30.07       31.00      2.50 o
   3   2   7      333.24      352.09      7.60 o
   4   2   7       64.45       56.97      2.86 o
   5   2   7       15.11       13.47      1.61 o
   6   2   7        1.73        3.59      2.82 o
   7   2   7        2.52       -2.69      2.76 o
   8   2   7       97.23       93.73      4.65 o
   9   2   7      194.63      200.48      6.66 o
  10   2   7      185.49      180.49      7.02 o
  11   2   7        1.83       -2.08      4.00 o
  12   2   7        6.89       15.07      4.59 o
  13   2   7        1.59        5.87      4.73 o
  14   2   7       11.55       11.85     10.89 o
  15   2   7        0.02       -2.42      8.23 o
 -15   3   7        6.89        8.03      5.72 o
 -14   3   7        7.85        6.12      6.71 o
 -13   3   7       20.50       19.33      6.44 o
 -12   3   7       35.05       35.11      5.27 o
 -11   3   7       65.96       63.43      9.62 o
 -10   3   7       81.61       88.31      5.86 o
  -9   3   7       40.38       24.60      4.26 o
  -8   3   7       38.29       35.15      4.19 o
  -7   3   7       10.28       10.62      3.89 o
  -6   3   7      179.56      192.87      7.66 o
  -5   3   7      163.96      169.63      5.88 o
  -4   3   7        1.08        0.95      1.94 o
  -3   3   7      120.12      124.48      5.24 o
  -2   3   7      331.12      333.07      9.60 o
  -1   3   7       47.54       50.04      3.61 o
   0   3   7       24.15       21.92      2.79 o
   1   3   7      103.37      102.71      5.60 o
   2   3   7       76.08       76.84      5.08 o
   3   3   7      127.75      125.72      6.19 o
   4   3   7       78.96       76.80      6.76 o
   5   3   7       11.68        9.98      2.86 o
   6   3   7        7.33        7.51      1.96 o
   7   3   7        0.69        0.38      3.38 o
   8   3   7        3.85        4.20      3.33 o
   9   3   7      106.19      140.21      9.06 o
  10   3   7       77.97       57.31      4.76 o
  11   3   7       60.21       67.78      5.78 o
  12   3   7        8.93        4.75      4.28 o
  13   3   7        6.48        9.24      6.19 o
 -12   4   7       15.07       12.04      7.30 o
 -11   4   7       10.13       19.82      8.62 o
 -10   4   7       61.66       51.69      9.94 o
  -9   4   7       19.02       32.92      6.35 o
  -8   4   7        0.06        3.81      6.19 o
  -7   4   7       17.76       17.83      4.97 o
  -6   4   7       90.38       93.43      3.54 o
  -5   4   7        8.58       10.50      2.92 o
  -4   4   7       91.18       86.57      6.94 o
  -3   4   7       37.62       44.23      5.52 o
  -2   4   7      105.82      117.79      8.41 o
  -1   4   7       60.27       55.53      5.98 o
   0   4   7        0.62        1.91      4.01 o
   1   4   7      150.12      182.84      9.35 o
   2   4   7       32.06       26.30      3.98 o
   3   4   7      199.89      219.68     10.25 o
   4   4   7        0.12        0.38      3.65 o
   5   4   7       51.10       53.91      4.87 o
   6   4   7        2.89        2.49      2.87 o
   7   4   7        9.68        6.48      3.02 o
   8   4   7        5.81       15.31      5.94 o
   9   4   7       28.93       20.32      6.86 o
  10   4   7       41.02       33.72      7.23 o
  11   4   7       10.24        6.90      6.69 o
  -8   5   7       10.21        8.43     11.64 o
  -7   5   7        0.47       19.10     10.88 o
  -6   5   7      128.59      142.70     16.84 o
  -5   5   7       22.86       26.88     12.48 o
  -4   5   7       22.45       18.73      9.69 o
  -3   5   7       52.49       62.11     13.08 o
  -2   5   7        5.90        7.05      8.37 o
  -1   5   7       32.39       46.09      7.32 o
   0   5   7        0.06      -10.61      7.07 o
   1   5   7      122.91      136.16      9.67 o
   2   5   7       26.30       24.09      5.96 o
   3   5   7       17.35       10.11      5.72 o
   4   5   7       64.52       73.96      6.65 o
   5   5   7        0.57       -7.17      4.78 o
   6   5   7        1.90       15.31      7.47 o
   7   5   7        0.68        2.10      7.67 o
   8   5   7        2.04       -0.38      7.30 o
 -17   0   8       72.30       66.31     12.16 o
 -16   0   8      145.35      152.43     10.93 o
 -15   0   8        1.79       -3.80      4.59 o
 -14   0   8      199.40      211.55     10.86 o
 -13   0   8       48.01       50.10      5.28 o
 -12   0   8      218.64      215.18     10.13 o
 -11   0   8      692.50      732.85     23.95 o
 -10   0   8      462.36      455.70     11.81 o
  -9   0   8     1694.53     1844.12     39.19 o
  -8   0   8       31.95       25.04      2.91 o
  -7   0   8      581.13      647.18     14.78 o
  -6   0   8      540.66      508.51     12.46 o
  -5   0   8      365.37      372.52      9.62 o
  -4   0   8        2.24        3.44      2.66 o
  -3   0   8        9.38        8.58      2.10 o
  -2   0   8     1895.47     1863.18     38.19 o
  -1   0   8      279.68      208.74      5.60 o
   0   0   8     1313.50     1280.30     32.65 o
   1   0   8     1451.10     1421.53     36.49 o
   2   0   8      133.80      121.42      5.79 o
   3   0   8     3271.64     3397.74     66.08 o
   4   0   8        5.79        1.91      2.49 o
   5   0   8       61.76       82.77      3.77 o
   6   0   8      156.09      147.02      6.37 o
   7   0   8      447.60      485.69     23.76 o
   8   0   8      569.67      635.98     28.60 o
   9   0   8       47.93       43.12      3.44 o
  10   0   8      713.10      823.84     26.19 o
  11   0   8       65.51       67.67      4.32 o
  12   0   8       74.31       61.67      4.57 o
  13   0   8        5.80        2.66      2.66 o
  14   0   8        5.15        1.72      3.06 o
  15   0   8       30.63       32.44     13.71 o
 -17   1   8        6.97       19.82      9.12 o
 -16   1   8        6.36       11.04      4.47 o
 -15   1   8       99.90       89.59      3.69 o
 -14   1   8       23.54       14.87      8.27 o
 -13   1   8       61.75       79.94      3.08 o
 -12   1   8        1.90        1.10      3.64 o
 -11   1   8        2.05        2.83      1.86 o
 -10   1   8      135.56      136.21      4.00 o
  -9   1   8      214.44      204.11      9.77 o
  -8   1   8      132.12      137.17      3.72 o
  -7   1   8      155.69      143.06      6.78 o
  -6   1   8     1438.16     1397.81     21.78 o
  -5   1   8      425.13      438.25      7.91 o
  -4   1   8      349.37      340.82     22.44 o
  -3   1   8      310.42      290.38      5.31 o
  -2   1   8      838.58      843.30     12.32 o
  -1   1   8       69.23       58.64      9.82 o
   0   1   8       69.81       73.83      9.06 o
   1   1   8     3191.41     3248.12     49.55 o
   2   1   8     1510.68     1506.13     23.96 o
   3   1   8      356.83      342.06      7.61 o
   4   1   8       45.80       54.81      2.50 o
   5   1   8        4.65        2.50      1.53 o
   6   1   8       63.51       59.97      6.02 o
   7   1   8      208.93      212.60     18.77 o
   8   1   8      280.43      304.01      9.71 o
   9   1   8      327.41      318.89      9.08 o
  10   1   8        5.64       -5.18      3.45 o
  11   1   8       17.49       16.63     12.21 o
  12   1   8        4.10        7.18      8.30 o
  13   1   8       19.95       18.81      4.11 o
  14   1   8      144.18      140.24     21.34 o
  15   1   8        1.23        9.32      7.06 o
 -16   2   8       44.90       42.05      7.89 o
 -15   2   8       10.99        0.76      5.52 o
 -14   2   8      108.27       90.47      8.16 o
 -13   2   8       27.31       18.31      4.68 o
 -12   2   8       79.87       75.95      5.51 o
 -11   2   8      125.94      119.33     12.83 o
 -10   2   8       39.74       46.01      9.80 o
  -9   2   8      386.48      389.44     22.04 o
  -8   2   8        0.04       -1.72      3.44 o
  -7   2   8       48.29       56.07      6.45 o
  -6   2   8       19.50       17.23      4.23 o
  -5   2   8      501.30      540.02     12.64 o
  -4   2   8        6.99        2.11      1.90 o
  -3   2   8        8.05        4.52      2.38 o
  -2   2   8      227.90      226.57      5.78 o
  -1   2   8       69.41       62.21      2.93 o
   0   2   8        3.32        2.32      2.20 o
   1   2   8      188.77      193.55      4.71 o
   2   2   8      665.63      668.72     12.86 o
   3   2   8      984.41     1057.84     18.56 o
   4   2   8       56.01       60.73      5.94 o
   5   2   8        1.09        1.49      5.53 o
   6   2   8       84.17       78.69      4.65 o
   7   2   8       46.62       56.29      5.83 o
   8   2   8        1.01       -1.17      5.71 o
   9   2   8      102.89       99.66      6.57 o
  10   2   8      293.49      326.19     10.20 o
  11   2   8        8.92       12.71      4.61 o
  12   2   8        0.08        0.95      4.17 o
  13   2   8        4.83        8.27      4.61 o
  14   2   8        4.62        7.72      5.78 o
 -14   3   8        2.19       -0.38      6.35 o
 -13   3   8       21.17       11.47      6.27 o
 -12   3   8        0.01       -6.12      5.54 o
 -11   3   8       11.55       -0.48      7.83 o
 -10   3   8       92.63       83.84     10.52 o
  -9   3   8      194.92      163.59     14.75 o
  -8   3   8       55.53       62.27      5.00 o
  -7   3   8       79.16       72.30      6.58 o
  -6   3   8       45.76       36.84      4.36 o
  -5   3   8        1.92       -0.81      1.80 o
  -4   3   8       98.45       90.23      4.02 o
  -3   3   8       96.61       89.80      4.04 o
  -2   3   8      542.19      521.76     13.00 o
  -1   3   8        0.18        1.38      2.34 o
   0   3   8       45.48       52.41      9.00 o
   1   3   8      107.09      103.26      4.78 o
   2   3   8       40.05       33.87      3.21 o
   3   3   8      591.14      662.03     17.80 o
   4   3   8       22.14       20.03      2.58 o
   5   3   8       36.25       31.02      2.68 o
   6   3   8        7.90        8.75      2.23 o
   7   3   8        6.33        3.62      3.97 o
   8   3   8       56.84       56.75      8.42 o
   9   3   8       68.28       80.81      7.69 o
  10   3   8      106.36      115.26      9.82 o
  11   3   8       49.84       53.39      5.89 o
  12   3   8        0.01        0.69      4.31 o
  13   3   8        0.03       15.42      7.52 o
 -12   4   8        2.21        2.49      7.05 o
 -11   4   8        4.17       10.28      8.26 o
 -10   4   8        0.00        4.59      7.47 o
  -9   4   8       20.93       25.61      6.71 o
  -8   4   8      141.95      130.05      8.22 o
  -7   4   8       47.62       38.36      5.74 o
  -6   4   8       14.15       11.16      3.74 o
  -5   4   8        2.64        6.06      8.51 o
  -4   4   8       66.66       64.14      4.41 o
  -3   4   8       85.88       84.76      4.68 o
  -2   4   8      176.42      183.97      8.26 o
  -1   4   8      116.28      111.86      7.61 o
   0   4   8       36.48       43.12      4.91 o
   1   4   8       66.58       74.44      5.96 o
   2   4   8        0.18       -2.66      3.42 o
   3   4   8       46.40       45.15      4.84 o
   4   4   8        9.32        1.72      3.44 o
   5   4   8        3.24        6.12      3.63 o
   6   4   8        2.38        6.90      3.42 o
   7   4   8        2.09        4.42      2.68 o
   8   4   8        9.86        5.14      6.27 o
   9   4   8        1.89       -3.23      6.31 o
  10   4   8        0.33        6.48      6.12 o
  11   4   8       19.11       11.47      6.46 o
  -8   5   8       12.17      -20.07     13.38 o
  -7   5   8       14.04       -7.80     10.67 o
  -6   5   8        7.72        0.96     10.00 o
  -5   5   8        5.40       -7.80      9.19 o
  -4   5   8        0.00       -1.72      5.56 o
  -3   5   8        2.82        4.95      9.35 o
  -2   5   8        1.94       15.85      9.02 o
  -1   5   8        7.93        7.80      9.50 o
   1   5   8        3.97        6.48      6.69 o
   2   5   8       16.52        3.23      7.61 o
   3   5   8        3.58       -3.04      5.93 o
   4   5   8        1.49       -0.76      6.86 o
   5   5   8       10.92        3.80      5.33 o
   6   5   8       15.97       11.28     12.83 o
   7   5   8        6.58        0.76     12.39 o
 -16   1   9        2.02        2.49      5.75 o
 -15   1   9       18.22       20.04      6.85 o
 -14   1   9        2.09        3.87      2.58 o
 -13   1   9        9.31        9.75      2.27 o
 -12   1   9       41.35       41.20      2.61 o
 -11   1   9      262.70      261.47      6.62 o
 -10   1   9      286.50      280.89      6.48 o
  -9   1   9        4.11        0.43      1.65 o
  -8   1   9        8.74        2.61      1.73 o
  -7   1   9        0.12       -0.01      4.29 o
  -6   1   9      191.56      195.23      5.22 o
  -5   1   9       42.31       48.64      2.77 o
  -4   1   9       27.22       38.96      1.88 o
  -3   1   9      215.51      207.20     10.65 o
  -2   1   9        2.20        2.67      1.69 o
  -1   1   9        0.21       -1.37      6.12 o
   0   1   9        2.81        3.82      1.61 o
   1   1   9      420.30      388.87      6.75 o
   2   1   9       96.94       92.88      3.88 o
   3   1   9      230.25      227.69      5.81 o
   4   1   9        0.45       -3.14      2.09 o
   5   1   9        0.67        2.60      3.55 o
   6   1   9        9.80        7.80      4.86 o
   7   1   9        0.05       -3.82      7.76 o
   8   1   9       76.38       80.62      8.00 o
   9   1   9       38.36       43.86      5.83 o
  10   1   9       28.73       38.75      3.72 o
  11   1   9        5.31        9.18      8.39 o
  12   1   9        0.21       -5.64      3.76 o
  13   1   9        2.59       -0.04      4.11 o
  14   1   9        9.47        6.06      7.40 o
  15   1   9        1.86       10.02     24.03 o
 -16   2   9       37.37       29.23     14.36 o
 -15   2   9        8.40       12.43      7.11 o
 -14   2   9        7.03        4.95      5.35 o
 -13   2   9        0.47       -6.73      4.71 o
 -12   2   9       32.00       38.81      5.09 o
 -11   2   9       73.88       78.89      5.58 o
 -10   2   9      201.33      195.95     15.24 o
  -9   2   9       66.30       59.25      4.60 o
  -8   2   9       40.52       40.13      3.82 o
  -7   2   9      129.83      127.49      5.06 o
  -6   2   9        4.17        3.93      2.58 o
  -5   2   9       10.42       13.70      1.91 o
  -4   2   9        3.19       -3.68      2.58 o
  -3   2   9      107.29      118.48      3.58 o
  -2   2   9       84.08       86.38      7.75 o
  -1   2   9        7.40        9.29      2.10 o
   0   2   9      269.24      257.82      9.13 o
   1   2   9      119.53      124.56      3.82 o
   2   2   9       22.21       20.86      3.09 o
   3   2   9      836.66      877.17     16.09 o
   4   2   9       40.95       35.77      1.98 o
   5   2   9       27.84       23.77      2.04 o
   6   2   9        0.67        0.64      1.81 o
   7   2   9       39.63       33.99      4.09 o
   8   2   9      103.22      109.61      7.57 o
   9   2   9       53.71       62.14      4.18 o
  10   2   9      256.49      264.71     10.80 o
  11   2   9        0.01        0.65      3.39 o
  12   2   9        0.42        4.82      8.04 o
  13   2   9        0.78        2.36      5.31 o
  14   2   9        0.22        5.12      5.08 o
 -14   3   9        0.44       -5.52      5.91 o
 -13   3   9       24.84       23.68      7.13 o
 -12   3   9        3.36        8.18      5.94 o
 -11   3   9       15.19       15.52      5.33 o
 -10   3   9       21.16       15.25      4.70 o
  -9   3   9       43.52       34.61      8.68 o
  -8   3   9      189.88      191.49      7.91 o
  -7   3   9       51.55       42.57      4.20 o
  -6   3   9      179.50      169.56      7.03 o
  -5   3   9       45.80       42.14      3.98 o
  -4   3   9       79.24       78.30      4.17 o
  -3   3   9       11.05       13.57      2.50 o
  -2   3   9      150.50      148.70      5.46 o
  -1   3   9      420.97      435.57     11.88 o
   0   3   9      328.14      333.50     10.93 o
   1   3   9      135.81      148.76      6.13 o
   2   3   9       11.15        8.03      2.91 o
   3   3   9      198.83      206.35      7.55 o
   4   3   9        0.53        0.13      2.23 o
   5   3   9        0.25       -1.79      3.81 o
   6   3   9       80.02       71.60      3.25 o
   7   3   9       86.26       82.59     11.19 o
   8   3   9       11.24       12.43      3.66 o
   9   3   9       14.54       14.68      4.05 o
  10   3   9        0.67       -2.10      4.45 o
  11   3   9        2.94        8.79      4.44 o
  12   3   9       31.13       32.22      5.51 o
 -11   4   9        0.87       -1.13     11.39 o
 -10   4   9        5.07        3.04      7.23 o
  -9   4   9       40.75       33.39      7.19 o
  -8   4   9        9.26        5.52      6.69 o
  -7   4   9      160.78      178.10      9.12 o
  -6   4   9        1.45        1.33      1.30 o
  -5   4   9        1.00       -0.50      3.00 o
  -4   4   9        1.55       -6.59      4.40 o
  -3   4   9       55.71       55.34      4.33 o
  -2   4   9      260.83      269.69      9.52 o
  -1   4   9       29.80       27.16      4.19 o
   0   4   9       66.34       70.67      5.58 o
   1   4   9       18.89       10.55      3.69 o
   2   4   9       17.19       12.23      3.48 o
   3   4   9        6.46        8.58      3.65 o
   4   4   9        6.13       -0.76      3.42 o
   5   4   9      147.06      145.01      7.00 o
   6   4   9      107.66      108.96      6.06 o
   7   4   9        1.71        2.66      4.78 o
   8   4   9       13.32       17.20      5.51 o
   9   4   9        2.61       -8.09      5.39 o
  10   4   9        0.54       11.28      9.39 o
  -8   5   9        1.33      -14.87     12.06 o
  -7   5   9        2.59       13.94     11.26 o
  -6   5   9       76.19      140.73     18.37 o
  -5   5   9       62.94       55.53     12.77 o
  -4   5   9        0.28      -15.28     10.19 o
  -3   5   9       23.14       23.28      6.67 o
  -2   5   9       10.74       12.83      6.54 o
  -1   5   9       11.52       19.33      7.30 o
   0   5   9       43.71       40.10      6.82 o
   1   5   9       26.46       17.55      7.42 o
   2   5   9       54.14       44.96      9.63 o
   3   5   9        8.00        5.93      7.07 o
   4   5   9       10.95       -0.19      6.77 o
   6   5   9       29.79       34.85     14.03 o
 -16   0  10       42.92       20.07     10.90 o
 -15   0  10       18.27       19.69      5.03 o
 -14   0  10       72.49       70.90      5.58 o
 -13   0  10       49.69       52.68      4.61 o
 -12   0  10       19.14       15.10      3.65 o
 -11   0  10      370.46      357.21     11.49 o
 -10   0  10      367.22      393.09     12.06 o
  -9   0  10     1340.49     1492.24     33.11 o
  -8   0  10      208.35      213.56      6.86 o
  -7   0  10      157.59      162.14      5.64 o
  -6   0  10       51.31       61.25      3.67 o
  -5   0  10        1.78        4.01      2.50 o
  -4   0  10       89.35       75.62      3.13 o
  -3   0  10      263.37      290.14      7.07 o
  -2   0  10     3088.95     3301.70     55.61 o
  -1   0  10      650.74      726.87     15.66 o
   0   0  10        6.56        7.26      2.47 o
   1   0  10      110.98      103.84      3.94 o
   2   0  10      227.90      242.37      7.32 o
   3   0  10     1651.95     1822.81     38.96 o
   4   0  10      385.89      420.98     10.78 o
   5   0  10       94.33       92.86      4.26 o
   6   0  10       49.20       47.02      3.42 o
   7   0  10       41.97       55.32      3.90 o
   8   0  10       55.22       82.25      5.77 o
   9   0  10        0.04       -5.13      3.42 o
  10   0  10      193.54      197.33      8.93 o
  11   0  10      484.04      552.44     14.95 o
  12   0  10        3.90       -0.38      2.12 o
  13   0  10        3.74       -3.23     11.62 o
  14   0  10       81.37      106.38     15.98 o
 -16   1  10       98.91       88.66      9.63 o
 -15   1  10       21.92       19.69      5.03 o
 -14   1  10       22.92       14.24      1.89 o
 -13   1  10        6.82        6.95      3.07 o
 -12   1  10      128.69      127.44      4.20 o
 -11   1  10      197.25      215.88      5.46 o
 -10   1  10      664.88      709.52     14.31 o
  -9   1  10      544.13      585.32     11.32 o
  -8   1  10      411.08      431.79      8.73 o
  -7   1  10       13.16       10.43      1.94 o
  -6   1  10       76.94       84.05      3.03 o
  -5   1  10       38.05       40.92      2.03 o
  -4   1  10      239.92      278.48      5.20 o
  -3   1  10      721.96      739.78     22.47 o
  -2   1  10       33.81       32.66      1.84 o
  -1   1  10     1010.59     1015.29     15.85 o
   0   1  10       15.35       15.83      1.74 o
   1   1  10      208.95      205.03      6.13 o
   2   1  10      254.50      258.57      5.18 o
   3   1  10      127.28      146.82      7.48 o
   4   1  10      129.74      127.80      8.33 o
   5   1  10       63.40       64.05      3.11 o
   6   1  10      209.14      194.69      5.64 o
   7   1  10        4.80        7.64      1.45 o
   8   1  10       27.73       36.57      4.34 o
   9   1  10      185.51      200.60      7.40 o
  10   1  10      123.26      136.02      6.22 o
  11   1  10        0.98        0.38      3.90 o
  12   1  10        6.45        8.18      7.86 o
  13   1  10        0.19        0.96      3.98 o
  14   1  10       15.17        8.48      5.92 o
 -15   2  10       11.69       16.08      9.75 o
 -14   2  10        2.95       15.10      6.65 o
 -13   2  10       34.19       41.33      6.40 o
 -12   2  10       39.33       35.17      6.23 o
 -11   2  10       17.57       16.34      4.88 o
 -10   2  10        0.08        0.33      3.42 o
  -9   2  10      110.78      103.81      6.87 o
  -8   2  10        0.03        4.05      2.99 o
  -7   2  10       42.46       39.59      7.46 o
  -6   2  10      146.38      163.66      5.95 o
  -5   2  10       13.85       16.75      2.16 o
  -4   2  10      274.93      267.53      6.48 o
  -3   2  10        0.60        4.71      2.49 o
  -2   2  10      359.67      362.83     10.45 o
  -1   2  10        6.23        3.10      2.34 o
   0   2  10       35.01       35.41      4.53 o
   1   2  10       19.67       18.03      2.03 o
   2   2  10      131.62      147.13      4.01 o
   3   2  10      229.06      212.71      5.97 o
   4   2  10       11.55       10.78      3.64 o
   5   2  10      126.17      134.16      4.45 o
   6   2  10       31.64       25.43      3.78 o
   7   2  10       66.41       75.47      8.14 o
   8   2  10        8.38       14.80      4.66 o
   9   2  10       87.12       81.07      6.51 o
  10   2  10        6.66        5.02      4.98 o
  11   2  10       22.96       21.54      4.63 o
  12   2  10       43.96       41.26     17.66 o
  13   2  10       16.52        9.34      5.71 o
 -13   3  10        6.83       -8.43     12.60 o
 -12   3  10        4.57       -0.57      6.92 o
 -11   3  10       11.43        2.85      4.76 o
 -10   3  10       53.76       45.90      6.43 o
  -9   3  10        8.10        8.43      4.57 o
  -8   3  10        0.01        6.33      7.45 o
  -7   3  10        4.46        4.72      3.44 o
  -6   3  10       75.95       69.50      2.64 o
  -5   3  10      101.10       98.98     10.22 o
  -4   3  10        7.50       -0.54      3.23 o
  -3   3  10       66.98       61.21      7.09 o
  -2   3  10        1.36       -0.96      2.70 o
  -1   3  10       91.73       82.35      4.10 o
   0   3  10       19.03        9.85      6.30 o
   1   3  10      256.12      268.42      9.52 o
   2   3  10      120.64      113.62      5.31 o
   3   3  10        9.07       11.95      2.27 o
   4   3  10       25.46       16.31      2.72 o
   5   3  10        0.38        0.13      2.27 o
   6   3  10       90.35       88.31      6.65 o
   7   3  10        4.53       12.13      4.78 o
   8   3  10       35.52       39.64      5.32 o
   9   3  10        2.92        1.78      3.85 o
  10   3  10       10.42       18.59      5.64 o
  11   3  10        3.04        2.75      5.67 o
  12   3  10        2.58        5.30      6.35 o
 -11   4  10        3.14        1.13     11.60 o
 -10   4  10       16.92       42.76     13.92 o
  -9   4  10       32.03       27.45     11.01 o
  -8   4  10        5.59        8.58      7.30 o
  -7   4  10        0.75       -7.65      5.73 o
  -6   4  10        4.13        7.47      8.05 o
  -5   4  10        0.77        4.30      5.44 o
  -4   4  10       22.20       24.09      3.45 o
  -3   4  10       16.41       14.15      4.05 o
  -2   4  10       41.18       31.66      4.36 o
  -1   4  10        5.57       -2.38      3.23 o
   0   4  10        5.60        0.38      3.46 o
   1   4  10        0.76        0.76      3.61 o
   2   4  10       51.77       44.41      5.16 o
   3   4  10       33.54       25.61      4.05 o
   4   4  10        1.21       10.74      3.80 o
   5   4  10        9.73        9.94      3.84 o
   6   4  10        3.55       -1.91      3.06 o
   7   4  10       17.61       -7.65      5.73 o
   8   4  10        0.71       20.82      8.58 o
   9   4  10        8.59        4.01     13.04 o
  -7   5  10        3.01       17.55     12.04 o
  -6   5  10       22.94       22.75     11.87 o
  -5   5  10       18.32       26.30     11.49 o
  -4   5  10        5.87        4.01      9.75 o
  -3   5  10       10.32       17.55      6.14 o
  -2   5  10        0.13       -6.12      6.10 o
  -1   5  10       12.86        4.01      6.71 o
   0   5  10        7.92       -3.44      6.65 o
   1   5  10      100.59      103.84      9.86 o
   2   5  10       24.37       22.23      6.65 o
   3   5  10        9.56       -5.93      6.12 o
   4   5  10       10.07        5.52     13.71 o
   5   5  10        0.17       27.89     15.48 o
 -16   1  11       10.48      -10.92     12.43 o
 -15   1  11        4.58        3.63      6.48 o
 -14   1  11        5.41        4.29      2.19 o
 -13   1  11        0.24        3.21      2.05 o
 -12   1  11       45.79       41.13      2.81 o
 -11   1  11        0.95       -1.51      2.20 o
 -10   1  11        9.11        7.83      2.17 o
  -9   1  11       61.85       65.13      3.14 o
  -8   1  11      104.23      104.82      3.60 o
  -7   1  11        3.25        3.99      4.66 o
  -6   1  11        7.78        6.79      2.00 o
  -5   1  11        1.65        1.03      2.48 o
  -4   1  11        7.88       10.36      1.93 o
  -3   1  11        0.04       -1.04      1.55 o
  -2   1  11       60.37       58.29      2.31 o
  -1   1  11      120.18      135.84      3.30 o
   0   1  11        3.86       -0.58      1.64 o
   1   1  11      168.53      187.74      4.15 o
   2   1  11       61.21       62.74      4.57 o
   3   1  11        2.01       -4.16      2.77 o
   4   1  11       70.27       79.46      3.49 o
   5   1  11       25.30       24.46      4.07 o
   6   1  11        5.32        4.45      5.44 o
   7   1  11        0.31        3.49      6.60 o
   8   1  11       69.38       53.18      4.83 o
   9   1  11        5.09        7.69      4.35 o
  10   1  11        1.55       -0.11      4.45 o
  11   1  11       81.67       73.52     11.09 o
  12   1  11       41.86       38.72     15.22 o
  13   1  11       27.72       13.94      9.14 o
  14   1  11        1.15       15.14     24.17 o
 -15   2  11        0.75        5.52      7.61 o
 -14   2  11        0.14       -8.03      6.90 o
 -13   2  11        0.98        0.96      4.80 o
 -12   2  11        8.70       10.28      5.14 o
 -11   2  11        8.04        8.60      3.88 o
 -10   2  11        3.76        3.95      4.02 o
  -9   2  11       35.75       28.90      8.06 o
  -8   2  11       77.53       73.98      4.74 o
  -7   2  11        0.27       -0.03      2.97 o
  -6   2  11      215.26      220.77      9.91 o
  -5   2  11       92.31       90.27      3.60 o
  -4   2  11       83.73       71.78      3.35 o
  -3   2  11       23.06       23.61      4.30 o
  -2   2  11       17.60       15.04      2.30 o
  -1   2  11      111.89      125.74      4.41 o
   0   2  11        2.72       -0.12      1.96 o
   1   2  11      495.72      532.58     10.99 o
   2   2  11       31.40       29.71      2.27 o
   3   2  11       19.71       18.14      2.48 o
   4   2  11        3.16       -1.86      2.96 o
   5   2  11       47.27       49.21      3.08 o
   6   2  11        0.13       -4.97      7.25 o
   7   2  11        2.11       11.05      3.96 o
   8   2  11       31.57       35.53      4.93 o
   9   2  11       16.36       15.12      6.22 o
  10   2  11        2.41       11.12     13.49 o
  11   2  11        4.17        4.15      5.31 o
  12   2  11       38.06       40.35     12.31 o
  13   2  11        6.92       10.18      6.02 o
 -13   3  11        0.50       12.83     10.90 o
 -12   3  11       25.13       35.34     10.86 o
 -11   3  11       29.74       29.38      7.49 o
 -10   3  11       69.50       64.74      6.23 o
  -9   3  11       17.56       19.10      4.84 o
  -8   3  11       51.96       39.14      7.30 o
  -7   3  11        0.19       -1.33      3.63 o
  -6   3  11      106.59      110.90      7.90 o
  -5   3  11      140.66      156.20      5.31 o
  -4   3  11       15.08       11.57      2.58 o
  -3   3  11        0.21       -2.85      2.85 o
  -2   3  11       32.41       34.40      6.08 o
  -1   3  11      120.64      133.21      5.25 o
   0   3  11       25.27       18.14      3.77 o
   1   3  11       20.18       16.03      4.75 o
   2   3  11      127.76      120.91      5.05 o
   3   3  11      168.51      155.59      5.35 o
   4   3  11        3.02        2.94      2.77 o
   5   3  11        0.44       -2.07      2.51 o
   6   3  11        7.19       12.55      4.28 o
   7   3  11        0.46       -2.96      4.33 o
   8   3  11       13.01       22.96      4.84 o
   9   3  11       39.80       37.84     10.51 o
  10   3  11       24.38       30.94      8.41 o
  11   3  11       22.11       27.43     14.89 o
 -10   4  11       15.51       14.57     11.72 o
  -9   4  11       45.31       33.39     11.66 o
  -8   4  11        1.21        7.26      9.39 o
  -7   4  11        5.96       -5.14      9.16 o
  -6   4  11        2.71        7.94      7.04 o
  -5   4  11        7.36        6.79      3.35 o
  -4   4  11      224.91      240.65     12.44 o
  -3   4  11        1.82       -5.52      3.68 o
  -2   4  11       65.48       77.07      5.83 o
  -1   4  11       19.43       21.20      4.59 o
   0   4  11        0.34       -1.13      4.00 o
   1   4  11       27.90       26.17      4.82 o
   2   4  11       11.04       10.74      4.17 o
   3   4  11      133.08      130.43      7.57 o
   4   4  11       26.74       27.76      4.38 o
   5   4  11        7.94       13.23      4.22 o
   6   4  11        8.67       15.64     11.26 o
   7   4  11        0.06      -16.63     11.09 o
   8   4  11        1.64       16.40      9.98 o
  -5   5  11       43.10       43.12     12.71 o
  -4   5  11        1.00      -11.85     12.46 o
  -3   5  11       11.38       -2.49     11.68 o
  -2   5  11        9.97       10.28      5.77 o
  -1   5  11        9.67       13.02      6.08 o
   0   5  11       10.87        5.14      7.09 o
   1   5  11       16.77       -0.19      6.77 o
   2   5  11       16.36        0.76      7.05 o
 -15   0  12       21.40       23.15      9.04 o
 -14   0  12       56.93       60.81      6.69 o
 -13   0  12       41.41       32.76      4.74 o
 -12   0  12       21.36       23.28      3.86 o
 -11   0  12       20.52        7.80      3.63 o
 -10   0  12      463.36      507.88     15.58 o
  -9   0  12       33.82       42.95      4.89 o
  -8   0  12      388.63      394.18     11.53 o
  -7   0  12       98.38      104.96      5.10 o
  -6   0  12      609.27      623.47     15.89 o
  -5   0  12       77.41       77.32      4.13 o
  -4   0  12       69.79       68.13      3.19 o
  -3   0  12       44.49       44.04      3.12 o
  -2   0  12        1.36        6.12      3.08 o
  -1   0  12      922.44     1050.27     24.20 o
   0   0  12      111.74      126.97      5.30 o
   1   0  12     1343.62     1333.29     30.30 o
   2   0  12      544.69      579.41     14.64 o
   3   0  12      447.53      472.38     12.02 o
   4   0  12        5.68        3.63      3.42 o
   5   0  12        8.14       11.85      4.19 o
   6   0  12       38.81       25.19      4.99 o
   7   0  12      100.81       82.77      5.03 o
   8   0  12      274.65      252.80     10.55 o
   9   0  12       97.42      107.81      7.19 o
  10   0  12       75.79       70.19      4.17 o
  11   0  12        0.52        0.00      1.91 o
  12   0  12       21.71       22.88     10.05 o
  13   0  12       37.06       15.31     11.14 o
 -15   1  12        6.85        6.33      6.33 o
 -14   1  12        9.78        3.80      6.84 o
 -13   1  12      148.48      167.11      9.29 o
 -12   1  12       31.30       23.64      2.57 o
 -11   1  12        0.05        5.67      2.44 o
 -10   1  12        4.69        6.07      2.31 o
  -9   1  12        0.60       -1.83      2.39 o
  -8   1  12      133.61      154.23      7.22 o
  -7   1  12       64.73       72.09      6.21 o
  -6   1  12      121.67      140.23      4.40 o
  -5   1  12      173.30      170.87      8.19 o
  -4   1  12       31.94       28.80      2.24 o
  -3   1  12       31.12       26.43      2.11 o
  -2   1  12        1.41       -0.98      1.84 o
  -1   1  12      200.44      207.84      6.58 o
   0   1  12        5.30        6.18      1.94 o
   1   1  12       16.83       13.38      3.53 o
   2   1  12      149.80      143.89      3.87 o
   3   1  12        0.83        5.24      2.16 o
   4   1  12      171.42      180.10      5.11 o
   5   1  12        2.12        1.07      6.87 o
   6   1  12        0.34        1.48      4.68 o
   7   1  12       23.93       25.25      2.33 o
   8   1  12       20.88       19.36      5.24 o
   9   1  12      103.87       98.76     14.54 o
  10   1  12        6.11        7.38      6.91 o
  11   1  12      109.38       93.46      7.35 o
  12   1  12        1.14       -2.81      7.07 o
  13   1  12        1.70       -7.56      8.74 o
 -14   2  12       71.00       73.48      9.00 o
 -13   2  12       44.60       32.29      8.16 o
 -12   2  12        6.66       13.02      4.99 o
 -11   2  12       17.32       15.85      5.18 o
 -10   2  12        9.93        5.81      6.19 o
  -9   2  12       87.01       77.49      5.15 o
  -8   2  12      179.96      156.21      6.44 o
  -7   2  12       15.00       13.42      3.44 o
  -6   2  12       37.32       40.34      4.28 o
  -5   2  12      122.39      123.99      4.18 o
  -4   2  12       98.99       93.35      3.83 o
  -3   2  12        0.83        3.48      2.49 o
  -2   2  12       45.60       43.32      3.72 o
  -1   2  12      544.54      609.58     11.81 o
   0   2  12       10.72       10.22      2.39 o
   1   2  12        1.87        6.49      3.24 o
   2   2  12      482.31      526.28     11.88 o
   3   2  12      141.33      137.63      4.43 o
   4   2  12        0.44        4.98      5.93 o
   5   2  12        0.92        1.33      2.22 o
   6   2  12       53.69       56.58     12.37 o
   7   2  12        5.36        8.72     13.41 o
   8   2  12        0.13       -5.62      4.95 o
   9   2  12       90.47       75.49      8.98 o
  10   2  12       30.50       31.11      5.54 o
  11   2  12        0.01       -8.31      5.54 o
  12   2  12        0.74       -8.27      5.51 o
 -12   3  12        0.85      -15.54     10.36 o
 -11   3  12        0.02        0.19     11.41 o
 -10   3  12       94.12      106.66     14.28 o
  -9   3  12       63.45       55.74      6.81 o
  -8   3  12        2.82        1.56      5.51 o
  -7   3  12        7.74        5.72      3.78 o
  -6   3  12        2.01        3.44      2.29 o
  -5   3  12        1.43        2.50      4.76 o
  -4   3  12       54.38       50.05      3.39 o
  -3   3  12       17.14       14.87      3.10 o
  -2   3  12      141.53      151.19      6.39 o
  -1   3  12       35.34       26.75      3.25 o
   0   3  12        3.59        0.25      2.81 o
   1   3  12        1.23       -2.91      5.05 o
   2   3  12        1.17        4.26      4.86 o
   3   3  12      147.50      137.54      4.98 o
   4   3  12      139.80      147.05      5.39 o
   5   3  12        0.02       -1.26      2.72 o
   6   3  12       33.59       30.64     11.11 o
   7   3  12        0.04        6.17      8.85 o
   8   3  12        0.72      -14.49     13.34 o
   9   3  12       18.19       14.97      6.32 o
  10   3  12       24.33       15.03      6.53 o
  -9   4  12        1.26       -9.33     13.19 o
  -8   4  12        3.69        5.52      9.75 o
  -7   4  12       40.51       52.28     11.60 o
  -6   4  12        0.02        7.05      8.81 o
  -5   4  12       18.79       10.45      3.68 o
  -4   4  12        4.75       -0.15      3.73 o
  -3   4  12       33.40       28.57     15.98 o
  -2   4  12       18.97       18.15      6.67 o
  -1   4  12        4.08        5.27      4.55 o
   0   4  12       32.70       30.67      4.72 o
   1   4  12        4.58        8.18      4.99 o
   2   4  12        2.42        0.00      1.91 o
   3   4  12       58.21       47.22      6.65 o
   4   4  12       77.45       55.13      6.58 o
   5   4  12        6.52       23.95     13.40 o
   6   4  12        0.11       -9.94     13.59 o
   7   4  12        4.50        8.18     14.87 o
  -3   5  12       15.34       22.88     10.84 o
  -2   5  12        0.63       22.23     11.74 o
  -1   5  12        0.00        2.49      6.10 o
   0   5  12        0.19        7.80      6.88 o
   1   5  12        0.00       18.96      7.47 o
 -14   1  13       14.56       15.64      6.44 o
 -13   1  13        5.33        5.93      5.72 o
 -12   1  13        5.29        0.84      5.72 o
 -11   1  13       61.17       48.15      5.50 o
 -10   1  13      161.78      178.78      5.88 o
  -9   1  13      120.48      122.11     10.23 o
  -8   1  13        1.61       -0.75      2.48 o
  -7   1  13        0.63       -3.55      2.37 o
  -6   1  13       24.52       20.04      3.34 o
  -5   1  13       18.33       14.19      2.35 o
  -4   1  13        0.06       -1.18      3.91 o
  -3   1  13       23.12       28.27      2.21 o
  -2   1  13       84.27       94.28      3.13 o
  -1   1  13        2.23       -1.51      4.59 o
   0   1  13       43.36       50.72      2.49 o
   1   1  13      141.90      147.43      6.37 o
   2   1  13        1.44       -3.36      2.24 o
   3   1  13       50.77       51.68      3.37 o
   4   1  13       81.35       95.32      4.00 o
   5   1  13        4.35       -0.67      3.16 o
   6   1  13        4.94        6.91      6.61 o
   7   1  13        0.14       -2.24      2.28 o
   8   1  13       23.32       23.23      4.00 o
   9   1  13        0.04        5.98      6.73 o
  10   1  13        6.56       10.89      4.50 o
  11   1  13       42.51       26.68      7.83 o
  12   1  13        1.14        0.32      4.61 o
 -13   2  13        0.20        1.51      7.21 o
 -12   2  13       54.66       54.92      8.60 o
 -11   2  13        0.08       -6.33      5.91 o
 -10   2  13        8.70        3.82      6.31 o
  -9   2  13       15.73       17.05      4.32 o
  -8   2  13       67.74       75.05      4.96 o
  -7   2  13        7.61        8.60      5.18 o
  -6   2  13       36.68       35.00      2.86 o
  -5   2  13        9.18        2.60      4.28 o
  -4   2  13        1.90        1.64      2.39 o
  -3   2  13        2.68        6.47      5.75 o
  -2   2  13        2.76        0.60      2.69 o
  -1   2  13        4.76        3.02      2.48 o
   0   2  13       45.30       40.91      2.80 o
   1   2  13      336.52      363.22      8.68 o
   2   2  13        1.12        0.53      2.24 o
   3   2  13       74.35       66.73      3.27 o
   4   2  13        0.16       -6.49      4.32 o
   5   2  13        0.30       -3.45      2.30 o
   6   2  13        4.14        9.08      4.18 o
   7   2  13       20.77       18.84      5.05 o
   8   2  13       97.54      105.70      9.13 o
   9   2  13        2.44        6.18      7.95 o
  10   2  13       26.23       21.58      6.22 o
  11   2  13        2.03       -0.89      6.22 o
 -11   3  13        0.16       -1.51     10.07 o
 -10   3  13        7.31        8.43      9.39 o
  -9   3  13        0.03        8.03     11.13 o
  -8   3  13      108.41      102.15      9.79 o
  -7   3  13       37.88       34.73      5.07 o
  -6   3  13       25.90       27.38      3.21 o
  -5   3  13       48.69       50.60      3.64 o
  -4   3  13       26.86       24.61      3.93 o
  -3   3  13       16.23       18.37      3.19 o
  -2   3  13       15.31        9.42      2.98 o
  -1   3  13      192.82      192.17     19.79 o
   0   3  13       59.43       54.71      3.89 o
   1   3  13       10.51        0.93      2.92 o
   2   3  13        0.01       -2.76      7.16 o
   3   3  13       22.30       33.77      4.72 o
   4   3  13       50.39       47.47      4.61 o
   5   3  13        8.36        1.19      6.84 o
   6   3  13       18.95       15.50      6.36 o
   7   3  13       37.63       49.00      9.91 o
   8   3  13        0.78       -1.55      7.53 o
   9   3  13        0.04       -0.94      8.68 o
  -8   4  13        2.74        3.23     13.32 o
  -7   4  13       27.58       49.34     11.66 o
  -6   4  13        3.20       18.37      9.60 o
  -5   4  13        5.68       -2.39      6.39 o
  -4   4  13        0.12       -3.00      9.94 o
  -3   4  13        1.15        1.72      4.57 o
  -2   4  13       11.15        7.42      5.51 o
  -1   4  13       11.04        3.61      6.88 o
   0   4  13       26.35       34.38      5.77 o
   1   4  13       45.21       38.87      5.21 o
   2   4  13        0.00        1.51      5.72 o
   3   4  13        0.41        2.66      4.38 o
   4   4  13        8.73        4.19     11.26 o
   5   4  13       12.80       10.28     11.26 o
   6   4  13       13.18       26.59     12.41 o
 -14   0  14       42.72       42.95     12.69 o
 -13   0  14       11.83        5.52      4.55 o
 -12   0  14       17.47       15.31      5.30 o
 -11   0  14        0.89       -1.51      4.19 o
 -10   0  14      213.94      220.50      9.04 o
  -9   0  14      415.86      466.38     14.93 o
  -8   0  14        0.07        4.59      3.27 o
  -7   0  14        0.20       -1.51      3.23 o
  -6   0  14        1.69        9.00      3.48 o
  -5   0  14        1.19        3.23      2.49 o
  -4   0  14        5.78        7.80      3.25 o
  -3   0  14       49.61       46.45      3.96 o
  -2   0  14      474.74      512.26     14.39 o
  -1   0  14       34.12       40.98      3.90 o
   0   0  14      122.41      113.62      6.79 o
   1   0  14       79.91       75.87      5.07 o
   2   0  14       62.74       47.79      5.35 o
   3   0  14       57.56       68.36      5.03 o
   4   0  14      249.92      270.70      9.56 o
   5   0  14        0.40        0.00      1.91 o
   6   0  14       10.59       11.85      4.00 o
   7   0  14        0.25       -1.36      4.01 o
   8   0  14       46.71       43.32      5.28 o
   9   0  14        0.19       -0.76      4.19 o
  10   0  14       42.07       18.48     10.93 o
  11   0  14      161.05      156.21     19.00 o
  12   0  14       25.76       18.96     12.29 o
 -14   1  14        2.71       -6.33      6.33 o
 -13   1  14        1.05       -0.96      6.14 o
 -12   1  14       11.64       18.81      9.81 o
 -11   1  14        8.75        5.23      5.36 o
 -10   1  14        8.88        7.13      2.85 o
  -9   1  14       20.94       22.19      3.00 o
  -8   1  14      573.24      660.86     14.77 o
  -7   1  14      101.46      107.92      4.66 o
  -6   1  14      175.66      168.89      5.24 o
  -5   1  14       10.38        2.31      3.72 o
  -4   1  14        5.61       10.71      6.98 o
  -3   1  14       63.31       64.91      3.25 o
  -2   1  14        1.24        0.03      2.28 o
  -1   1  14      745.24      856.16     14.97 o
   0   1  14      107.41      117.03      8.64 o
   1   1  14      360.52      418.44      9.20 o
   2   1  14       42.55       37.93      3.07 o
   3   1  14        0.79       -3.94      2.63 o
   4   1  14      129.20      149.14      7.76 o
   5   1  14       72.63       65.76      3.64 o
   6   1  14       26.08       23.27      2.84 o
   7   1  14        0.50       -2.24      5.95 o
   8   1  14       30.80       21.72      2.94 o
   9   1  14       10.02        8.41      5.72 o
  10   1  14        8.89       10.54      4.28 o
  11   1  14        5.93        7.62      5.22 o
 -12   2  14        0.35        7.26      7.09 o
 -11   2  14       55.98       55.53      7.84 o
 -10   2  14        6.41       -1.36      5.56 o
  -9   2  14       23.05       22.83      6.71 o
  -8   2  14       80.22       99.04      5.95 o
  -7   2  14       21.83       20.65      4.13 o
  -6   2  14        9.64       13.05     10.43 o
  -5   2  14        1.42       -1.11      2.66 o
  -4   2  14       18.75       23.51      2.99 o
  -3   2  14        0.32        3.72      6.40 o
  -2   2  14       60.41       63.18     13.99 o
  -1   2  14       15.14       15.25      4.69 o
   0   2  14       15.91       14.73      2.62 o
   1   2  14       42.43       36.15      2.90 o
   2   2  14        0.15        0.54      3.04 o
   3   2  14        0.24       -4.43      2.95 o
   4   2  14       14.53       17.36      4.63 o
   5   2  14       31.04       32.29      7.92 o
   6   2  14       32.97       31.01      5.50 o
   7   2  14        9.89       16.48      7.29 o
   8   2  14       26.43       48.26     17.04 o
   9   2  14        1.04       -1.23      6.89 o
  10   2  14        0.27        2.33      6.67 o
 -10   3  14        2.68        0.57      9.81 o
  -9   3  14       11.02      -14.87     10.88 o
  -8   3  14        0.18       -4.95     10.28 o
  -7   3  14        0.01       -0.45      6.78 o
  -6   3  14        0.08       -3.63      3.27 o
  -5   3  14       74.99       62.11      4.80 o
  -4   3  14       18.30       11.28      3.63 o
  -3   3  14       12.06        7.32      6.15 o
  -2   3  14        7.54        1.13      3.42 o
  -1   3  14       17.93       12.14      3.23 o
   0   3  14        7.35        3.87      3.30 o
   1   3  14        3.25        4.35      3.36 o
   2   3  14       66.73       60.97      4.87 o
   3   3  14        3.06       -2.38      3.75 o
   4   3  14       25.40       24.47      3.36 o
   5   3  14        0.17        4.02      6.83 o
   6   3  14       27.96       37.63     26.88 o
   7   3  14        4.74        2.40     10.70 o
   8   3  14        2.01        3.94      8.36 o
  -7   4  14        0.23      -12.83     13.57 o
  -6   4  14        2.66       35.17     12.96 o
  -5   4  14        0.76       17.43     11.66 o
  -4   4  14        4.07       -4.05      6.69 o
  -3   4  14        2.21        9.06      4.26 o
  -2   4  14        9.89       20.82      5.54 o
  -1   4  14        3.26        4.88      5.08 o
   0   4  14       23.28       21.07      6.10 o
   1   4  14       14.37        9.85      9.17 o
   2   4  14        8.39       13.72      6.25 o
   3   4  14       14.45        1.13     11.39 o
   4   4  14        3.35       -1.91     12.62 o
   5   4  14        0.11       -2.31     13.84 o
 -13   1  15        0.09       -9.00      6.14 o
 -12   1  15       11.60        7.80      6.10 o
 -11   1  15        0.19        8.81      3.76 o
 -10   1  15        9.80       20.11      6.76 o
  -9   1  15        2.31        1.57      2.70 o
  -8   1  15       15.53       12.43      3.20 o
  -7   1  15        3.31        1.98      3.81 o
  -6   1  15       18.50       14.67      6.52 o
  -5   1  15        0.11        7.84      2.79 o
  -4   1  15        1.86        0.06      2.86 o
  -3   1  15        3.31        2.28      2.02 o
  -2   1  15        5.05        3.63      3.14 o
  -1   1  15       11.76       10.08      2.26 o
   0   1  15        0.99       -2.42      6.11 o
   1   1  15       68.91       71.22      3.55 o
   2   1  15        3.66        6.88      2.85 o
   3   1  15        2.93        0.52      2.66 o
   4   1  15        4.06       -1.72      3.00 o
   5   1  15        6.28        0.78      4.00 o
   6   1  15        2.71       -0.05      4.00 o
   7   1  15        2.21        0.73      5.35 o
   8   1  15       15.20       15.52      3.83 o
   9   1  15        1.01      -13.10     13.16 o
  10   1  15        1.40        3.10     11.78 o
 -11   2  15        1.22       -4.01      8.43 o
 -10   2  15        0.28        9.60      7.88 o
  -9   2  15        2.25       10.74      7.24 o
  -8   2  15      140.02      136.57     18.10 o
  -7   2  15       31.84       37.91      4.53 o
  -6   2  15       10.29        6.64      2.87 o
  -5   2  15       13.69       10.25      2.82 o
  -4   2  15        4.93        5.28      2.92 o
  -3   2  15       11.31       19.04      3.20 o
  -2   2  15       17.67        9.30      8.72 o
  -1   2  15      136.07      135.69      7.96 o
   0   2  15       19.20       21.83      3.14 o
   1   2  15        6.15        6.75      2.67 o
   2   2  15        2.93        7.23      3.12 o
   3   2  15        0.28       -0.52      3.07 o
   4   2  15        2.80       10.42      7.70 o
   5   2  15        9.07       12.62      3.47 o
   6   2  15        5.66        5.42      3.11 o
   7   2  15        0.13        0.35      7.27 o
   8   2  15        0.22       -7.24      9.75 o
   9   2  15        1.79       -5.24      6.99 o
  -9   3  15        7.05       23.28     11.87 o
  -8   3  15       16.56       23.55     11.68 o
  -7   3  15        6.81       34.04     10.97 o
  -6   3  15        0.93       -6.42      6.20 o
  -5   3  15       29.06       32.10      9.44 o
  -4   3  15        7.33        7.03      3.96 o
  -3   3  15        9.86       19.46      5.37 o
  -2   3  15        3.56        2.55      4.02 o
  -1   3  15       48.00       56.25      5.24 o
   0   3  15       18.84       22.55      6.02 o
   1   3  15        0.29        2.49      5.14 o
   2   3  15       74.92       68.19      5.70 o
   3   3  15       73.69       67.92      5.69 o
   4   3  15        0.02        3.05      7.46 o
   5   3  15        1.15       -2.37      6.49 o
   6   3  15        4.57        5.00      7.63 o
   7   3  15        0.05       -2.80     14.32 o
  -5   4  15       28.88       16.86     11.24 o
  -4   4  15      113.07      134.23     16.02 o
  -3   4  15       38.23       24.87     15.09 o
  -2   4  15        1.94       -7.82      5.22 o
  -1   4  15        8.75       14.37      8.33 o
   0   4  15        6.95        7.09      5.18 o
   1   4  15        1.85       -0.19      6.00 o
   2   4  15        4.65       -3.44     11.47 o
   3   4  15       35.35       27.45     13.32 o
 -12   0  16       31.26       44.41     13.08 o
 -11   0  16        5.69        7.26      4.99 o
 -10   0  16       20.51       24.09      5.56 o
  -9   0  16       59.07       69.05      6.90 o
  -8   0  16       11.26       11.47      4.21 o
  -7   0  16        0.31       -6.34      4.22 o
  -6   0  16      349.05      396.38     17.62 o
  -5   0  16        0.02        1.51      3.23 o
  -4   0  16       79.82       78.30      5.87 o
  -3   0  16        1.07        2.49      3.61 o
  -2   0  16       23.96       26.74      4.00 o
  -1   0  16       32.61       37.35      4.57 o
   0   0  16       13.85        9.94      4.01 o
   1   0  16      565.32      664.17     18.52 o
   2   0  16       15.89       24.09      4.61 o
   3   0  16       75.45       76.60      5.81 o
   4   0  16       28.81       27.45      4.78 o
   5   0  16       10.03       12.43      5.37 o
   6   0  16        3.26       -6.12      4.59 o
   7   0  16        3.43        9.77      5.52 o
   8   0  16       59.36       65.20      7.59 o
   9   0  16       14.54       17.20     11.24 o
 -12   1  16       78.09       74.44      8.83 o
 -11   1  16        1.24       -0.19      6.38 o
 -10   1  16        0.60        7.76      3.71 o
  -9   1  16       26.14       29.13     14.81 o
  -8   1  16      113.94      123.18      6.61 o
  -7   1  16       48.09       55.06      4.18 o
  -6   1  16       22.12       26.50      5.73 o
  -5   1  16       26.99       30.90      3.81 o
  -4   1  16        0.82       -1.68      2.76 o
  -3   1  16       19.65       17.93      2.56 o
  -2   1  16        0.20        1.05      2.34 o
  -1   1  16      102.35      107.20      4.53 o
   0   1  16       80.81       90.12      4.03 o
   1   1  16       27.35       30.75      3.05 o
   2   1  16        1.01       11.40      2.75 o
   3   1  16        2.47        6.08      3.93 o
   4   1  16       31.81       31.54      3.98 o
   5   1  16        0.03        3.66      7.05 o
   6   1  16        0.50       -1.34      4.31 o
   7   1  16       11.06        6.65      9.78 o
   8   1  16        4.60       -8.36      5.70 o
   9   1  16        6.90       11.57      8.62 o
 -10   2  16       17.97       13.72      9.73 o
  -9   2  16       15.99       11.85      7.42 o
  -8   2  16       47.22       34.37      7.78 o
  -7   2  16       18.63       12.52      9.28 o
  -6   2  16       41.86       45.41      9.81 o
  -5   2  16        6.58        7.29      3.00 o
  -4   2  16       37.97       36.31      4.69 o
  -3   2  16        3.11        3.41      2.92 o
  -2   2  16       13.02       16.24      3.37 o
  -1   2  16       96.06      106.10      4.79 o
   0   2  16       59.78       51.19      3.51 o
   1   2  16        3.08        4.29      3.91 o
   2   2  16       21.59        9.80     10.31 o
   3   2  16       34.13       27.13      4.26 o
   4   2  16        0.29       -3.35      9.85 o
   5   2  16        6.75       10.26      3.24 o
   6   2  16        5.65       -1.89     11.27 o
   7   2  16        6.74       -2.88      6.47 o
   8   2  16        0.33        6.80      6.53 o
  -8   3  16       14.55       40.79     13.59 o
  -7   3  16       12.48       11.11     12.06 o
  -6   3  16        9.09       26.88     10.17 o
  -5   3  16        0.16       -4.59      9.37 o
  -4   3  16       23.47       15.38      4.53 o
  -3   3  16        9.50       19.00      4.55 o
  -2   3  16       20.19        2.18      7.18 o
  -1   3  16        0.25        4.24      4.26 o
   0   3  16        4.04        8.04      4.24 o
   1   3  16        3.02        1.16      4.50 o
   2   3  16        0.00       11.47      8.43 o
   3   3  16       24.39       21.86      3.73 o
   4   3  16       25.27       34.51      8.41 o
   5   3  16        0.07        7.41      7.04 o
   6   3  16        4.19      -14.31      9.54 o
 -11   1  17        0.77        5.14      7.46 o
 -10   1  17       25.42       15.31      6.92 o
  -9   1  17       53.19       47.04      8.74 o
  -8   1  17        2.66        7.24      5.26 o
  -7   1  17        4.00       -0.96      9.78 o
  -6   1  17       15.23       13.75      8.87 o
  -5   1  17        4.07        2.74      4.09 o
  -4   1  17        0.08        0.03      2.84 o
  -3   1  17        3.99        2.22      2.67 o
  -2   1  17       11.07       15.67      4.76 o
  -1   1  17        8.51        1.70      2.70 o
   0   1  17       46.14       35.27      3.35 o
   1   1  17       60.12       53.67      6.96 o
   2   1  17       31.40       35.47      5.46 o
   3   1  17        0.24        3.85      3.52 o
   4   1  17       19.13       19.06      6.22 o
   5   1  17        7.14        8.44      5.86 o
   6   1  17        0.84        3.06      5.43 o
   7   1  17        0.88      -10.66      8.08 o
   8   1  17        6.32        7.09      7.87 o
  -9   2  17        7.53        5.33      9.52 o
  -8   2  17       54.60       47.60     12.79 o
  -7   2  17       20.05        3.80     11.26 o
  -6   2  17       28.06       21.83      5.16 o
  -5   2  17        1.19       -3.54      4.77 o
  -4   2  17        7.52       12.18      4.60 o
  -3   2  17        0.80       -5.05      3.92 o
  -2   2  17        3.10       13.10     12.70 o
  -1   2  17       19.02       22.37      3.68 o
   0   2  17        1.02       -0.33      1.76 o
   1   2  17       66.17       65.62      5.69 o
   2   2  17        5.17        4.54      3.98 o
   3   2  17        2.06       13.25      4.93 o
   4   2  17        0.38        4.56      4.46 o
   5   2  17        8.83        4.99      6.71 o
   6   2  17        6.37        4.29     11.39 o
   7   2  17       17.17       -1.94      8.88 o
  -7   3  17       33.22       37.68     13.57 o
  -6   3  17        1.49       -6.48      9.71 o
  -5   3  17        4.12      -14.87     10.88 o
  -4   3  17        0.62        0.96      5.18 o
  -3   3  17        2.34       -1.35      5.12 o
  -2   3  17        4.26       -0.93      6.89 o
  -1   3  17       20.03       15.40      6.97 o
   0   3  17        6.02        6.48      6.48 o
   1   3  17        0.86       -3.67      4.50 o
   2   3  17       11.86       20.71      6.83 o
   3   3  17        0.00        3.22      7.42 o
 -10   0  18        2.31       10.74      7.70 o
  -9   0  18       39.74       18.73      7.30 o
  -8   0  18        0.02       -5.14      6.90 o
  -7   0  18       39.33       34.04      8.39 o
  -6   0  18        0.37       -5.52      7.09 o
  -5   0  18        1.18       -6.12      5.54 o
  -4   0  18        0.26       -2.31      4.42 o
  -3   0  18        4.89        5.93      4.17 o
  -2   0  18       27.52       23.55      5.10 o
  -1   0  18       14.26        7.65      4.59 o
   0   0  18       23.09       26.59      4.99 o
   1   0  18        6.69        6.69      4.80 o
   2   0  18       10.85       18.96      5.77 o
   3   0  18       18.13       27.76      6.84 o
   4   0  18        6.71        0.76      5.91 o
   5   0  18        9.56        7.42      6.10 o
   6   0  18        1.41        2.10      6.50 o
   7   0  18        3.66       -8.43     12.60 o
 -10   1  18        1.98       12.04      8.45 o
  -9   1  18       14.24       23.95      7.44 o
  -8   1  18       78.68       63.13      6.50 o
  -7   1  18       64.28       48.30      5.65 o
  -6   1  18       10.36       16.15      6.84 o
  -5   1  18        3.11       20.46      6.69 o
  -4   1  18        1.36        0.78      3.39 o
  -3   1  18        4.56        6.98      3.30 o
  -2   1  18        5.92       -5.75      8.99 o
  -1   1  18       68.63       63.64      4.44 o
   0   1  18       40.77       42.91      4.34 o
   1   1  18        3.60       13.99      4.59 o
   2   1  18       28.73       29.99      4.50 o
   3   1  18        2.52        5.79      4.97 o
   4   1  18        0.45        2.23      4.33 o
   5   1  18       38.98       34.44      7.28 o
   6   1  18        1.22        5.64      6.69 o
  -8   2  18       13.17       16.63     11.05 o
  -7   2  18       63.62       77.32     13.13 o
  -6   2  18        0.15        3.63      8.81 o
  -5   2  18        1.83        1.72      5.16 o
  -4   2  18        5.17       12.23      4.73 o
  -3   2  18       16.78       13.80      7.62 o
  -2   2  18        6.15        3.36      4.59 o
  -1   2  18        0.07        2.62      4.13 o
   0   2  18       57.34       51.47     11.79 o
   1   2  18        7.02        2.79      4.96 o
   2   2  18        5.85       -0.50      6.59 o
   3   2  18        2.52        3.82      4.41 o
   4   2  18        0.01       -2.46      6.79 o
   5   2  18       24.70       14.81      7.69 o
  -3   3  18        2.36        4.42     10.17 o
  -2   3  18        0.23       -0.87      8.71 o
  -1   3  18        5.08       -3.44      6.10 o
   0   3  18        3.53       -4.50      5.37 o
  -8   1  19        0.51       -3.04     12.96 o
  -7   1  19        0.67        3.14      5.67 o
  -6   1  19       15.06       29.71      6.46 o
  -5   1  19        3.28        0.96      6.92 o
  -4   1  19        1.69       -6.29      5.61 o
  -3   1  19        0.15       -3.34      4.09 o
  -2   1  19        5.73        1.84      9.19 o
  -1   1  19        0.17       -5.04     10.22 o
   0   1  19        9.95        4.58      4.57 o
   1   1  19       28.47       13.23      4.43 o
   2   1  19       13.76        7.20      5.17 o
   3   1  19        1.02        0.71      4.53 o
   4   1  19        0.66       10.83      6.61 o
  -6   2  19        0.07      -12.04      9.02 o
  -5   2  19        3.64        2.10     11.13 o
  -4   2  19        0.98       -2.31      5.93 o
  -3   2  19        0.58        7.65      5.73 o
  -2   2  19        1.04       -5.38      5.02 o
  -1   2  19       10.48        1.74     15.59 o
   0   2  19       14.53       11.68     14.74 o
   1   2  19        6.34       13.54      9.67 o
   2   2  19        2.24       12.74      7.30 o
  -6   0  20       51.58       65.41     12.52 o
  -5   0  20       10.21      -12.23     10.55 o
  -4   0  20        3.45      -10.92      8.58 o
  -3   0  20        0.30       -3.04      8.77 o
  -2   0  20        0.07        3.44      7.84 o
  -1   0  20        5.18       -1.13      8.93 o
   0   0  20       68.22       53.70      8.32 o
   1   0  20       98.19       91.01     10.02 o
   2   0  20      119.28      121.12     10.65 o
  -5   1  20       25.99       10.28      8.43 o
  -4   1  20        3.11        6.65      6.37 o
  -3   1  20       14.35       10.91      6.83 o
  -2   1  20        2.68      -10.04      6.69 o
  -1   1  20        0.01       -7.74      5.16 o
   0   1  20       44.54       36.93      5.97 o
   1   1  20       10.01        9.82      5.39 o
 
